# Supplementary material for: TRUB1 is a novel biomarker for promoting malignancy in colorectal cancer via NFκB signaling
Source: Gastroenterol Rep (Oxf). 2025 Apr 21;13:goaf027. doi: 10.1093/gastro/goaf027 (PMC12011359; doi:10.1093/gastro/goaf027)
Supplement: goaf027_Supplementary_Data [file goaf027_supplementary_data.zip]

Archive with 4 entries (4 files):
- Supplementary table1.xlsx
- Supplementary table2.xlsx
- Supplementary table3.xlsx
- Supplementary table4.xlsx
