# Supplementary material for: TRUB1 is a novel biomarker for promoting malignancy in colorectal cancer via NFκB signaling
Source: Gastroenterol Rep (Oxf). 2025 Apr 21;13:goaf027. doi: 10.1093/gastro/goaf027 (PMC12011359; doi:10.1093/gastro/goaf027)
Supplement: goaf027_Supplementary_Data [file goaf027_supplementary_data.zip › Supplementary table1.xlsx]

## Sheet: Sheet1
Supplementary Table1. The matrix of RNA-seq sequencing of shTRUB1-1 proceed data, showing genes with |Foldchange|≥1.5
gene_id	gene_name	log2FC(Sh1/Con)	Foldchange
ENSG00000001617	SEMA3F	-0.786003	0.579948
ENSG00000002726	AOC1	-0.902845	0.534831
ENSG00000002834	LASP1	-0.656989	0.634201
ENSG00000003056	M6PR	0.685573	1.60834
ENSG00000004139	SARM1	-1.20817	0.432817
ENSG00000004799	PDK4	-0.597299	0.66099
ENSG00000004864	SLC25A13	0.68566	1.60844
ENSG00000005108	THSD7A	-1.0384	0.486868
ENSG00000005187	ACSM3	-0.755941	0.59216
ENSG00000005249	PRKAR2B	-0.921478	0.527968
ENSG00000005448	WDR54	-0.705698	0.613146
ENSG00000005513	SOX8	-0.644278	0.639813
ENSG00000005884	ITGA3	-1.23255	0.425566
ENSG00000006047	YBX2	-1.11923	0.460339
ENSG00000006283	CACNA1G	-0.755013	0.592541
ENSG00000006459	KDM7A	-0.811521	0.569781
ENSG00000006576	PHTF2	0.802859	1.74455
ENSG00000006611	USH1C	-0.651102	0.636794
ENSG00000007314	SCN4A	-1.51424	0.350081
ENSG00000007516	BAIAP3	-0.809992	0.570385
ENSG00000007541	PIGQ	0.689951	1.61323
ENSG00000007923	DNAJC11	0.742842	1.67347
ENSG00000007968	E2F2	0.757479	1.69053
ENSG00000008086	CDKL5	-1.08255	0.472194
ENSG00000008283	CYB561	0.716176	1.64282
ENSG00000008323	PLEKHG6	-0.793477	0.576952
ENSG00000008394	MGST1	0.586361	1.50145
ENSG00000009780	FAM76A	-0.6786	0.624771
ENSG00000010310	GIPR	-1.54716	0.342183
ENSG00000010318	PHF7	-0.60529	0.657339
ENSG00000010319	SEMA3G	0.623527	1.54064
ENSG00000010404	IDS	1.3099	2.47924
ENSG00000010539	ZNF200	0.651646	1.57096
ENSG00000010626	LRRC23	-0.674481	0.626557
ENSG00000010704	HFE	0.913693	1.88386
ENSG00000011028	MRC2	-0.821526	0.565843
ENSG00000011422	PLAUR	-0.742453	0.597722
ENSG00000011478	QPCTL	-0.97299	0.509449
ENSG00000012048	BRCA1	0.744873	1.67583
ENSG00000012779	ALOX5	-1.23893	0.423688
ENSG00000013275	PSMC4	2.24101	4.72729
ENSG00000014824	SLC30A9	-0.590443	0.664139
ENSG00000015171	ZMYND11	0.654498	1.57407
ENSG00000015479	MATR3	-0.95046	0.517468
ENSG00000017483	SLC38A5	1.03609	2.05066
ENSG00000018236	CNTN1	-1.09752	0.46732
ENSG00000018408	WWTR1	-0.979916	0.507009
ENSG00000018510	AGPS	0.720382	1.64762
ENSG00000020129	NCDN	0.64043	1.55879
ENSG00000020181	ADGRA2	-0.893397	0.538345
ENSG00000021355	SERPINB1	-0.616555	0.652227
ENSG00000022267	FHL1	-0.632874	0.644891
ENSG00000023445	BIRC3	-1.16339	0.446463
ENSG00000023839	ABCC2	1.03266	2.0458
ENSG00000023902	PLEKHO1	-0.973663	0.509212
ENSG00000025039	RRAGD	-0.705653	0.613165
ENSG00000025434	NR1H3	-0.751637	0.593929
ENSG00000025772	TOMM34	0.61421	1.53072
ENSG00000026036	RTEL1-TNFRSF6B	-1.21682	0.43023
ENSG00000026103	FAS	0.591556	1.50687
ENSG00000026508	CD44	-0.729162	0.603254
ENSG00000026652	AGPAT4	-0.724155	0.605351
ENSG00000029363	BCLAF1	0.899402	1.86529
ENSG00000029534	ANK1	0.754202	1.6867
ENSG00000030419	IKZF2	-0.861469	0.550392
ENSG00000031003	FAM13B	0.740574	1.67084
ENSG00000033011	ALG1	0.623384	1.54048
ENSG00000033327	GAB2	-0.857398	0.551947
ENSG00000033867	SLC4A7	-0.621145	0.650155
ENSG00000035141	FAM136A	1.02368	2.0331
ENSG00000035664	DAPK2	-0.626912	0.647561
ENSG00000035862	TIMP2	-0.71889	0.607565
ENSG00000036530	CYP46A1	-1.31693	0.401388
ENSG00000036672	USP2	-0.853677	0.553373
ENSG00000037965	HOXC8	0.79094	1.7302
ENSG00000038210	PI4K2B	-0.825186	0.56441
ENSG00000039139	DNAH5	-1.21696	0.430188
ENSG00000040531	CTNS	0.672695	1.59405
ENSG00000042286	AIFM2	0.586272	1.50136
ENSG00000042317	SPATA7	-0.586221	0.666085
ENSG00000043143	JADE2	1.10231	2.14699
ENSG00000047644	WWC3	-0.683641	0.622592
ENSG00000048140	TSPAN17	1.22316	2.33458
ENSG00000048342	CC2D2A	0.667065	1.58784
ENSG00000049130	KITLG	-0.843445	0.557311
ENSG00000049239	H6PD	-1.29698	0.406977
ENSG00000049247	UTS2	0.789362	1.72831
ENSG00000049249	TNFRSF9	-1.30613	0.404404
ENSG00000049283	EPN3	0.826178	1.77298
ENSG00000050130	JKAMP	-0.760168	0.590428
ENSG00000050344	NFE2L3	-0.628645	0.646784
ENSG00000050438	SLC4A8	-0.741658	0.598052
ENSG00000051180	RAD51	0.689778	1.61304
ENSG00000051341	POLQ	0.593858	1.50928
ENSG00000052802	MSMO1	-0.592923	0.662998
ENSG00000053918	KCNQ1	-0.986514	0.504696
ENSG00000054179	ENTPD2	-0.87258	0.546169
ENSG00000054277	OPN3	-1.89682	0.268534
ENSG00000054392	HHAT	-1.21775	0.429954
ENSG00000054598	FOXC1	-0.589622	0.664517
ENSG00000055118	KCNH2	-0.702469	0.614519
ENSG00000055813	CCDC85A	-1.65616	0.317282
ENSG00000056277	ZNF280C	-0.761666	0.589815
ENSG00000058056	USP13	0.685164	1.60788
ENSG00000058335	RASGRF1	0.722439	1.64997
ENSG00000058673	ZC3H11A	-3.32753	0.0996125
ENSG00000059145	UNKL	0.592823	1.50819
ENSG00000059377	TBXAS1	-0.662631	0.631725
ENSG00000059588	TARBP1	-0.608643	0.655813
ENSG00000060642	PIGV	-0.625974	0.647982
ENSG00000060749	QSER1	0.682639	1.60507
ENSG00000061455	PRDM6	-1.18777	0.43898
ENSG00000061656	SPAG4	-0.704335	0.613725
ENSG00000062282	DGAT2	-0.724248	0.605313
ENSG00000062370	ZNF112	0.733191	1.66231
ENSG00000063176	SPHK2	0.640874	1.55927
ENSG00000063241	ISOC2	0.746422	1.67763
ENSG00000063244	U2AF2	0.643908	1.56256
ENSG00000063978	RNF4	0.671159	1.59235
ENSG00000064300	NGFR	-1.22241	0.428567
ENSG00000064666	CNN2	-1.20794	0.432887
ENSG00000064989	CALCRL	-0.989475	0.503661
ENSG00000065328	MCM10	1.17608	2.25962
ENSG00000066248	NGEF	-0.620745	0.650335
ENSG00000066629	EML1	-0.677183	0.625385
ENSG00000066933	MYO9A	-0.592747	0.663079
ENSG00000067082	KLF6	-1.60456	0.328837
ENSG00000067221	STOML1	-0.708247	0.612063
ENSG00000067715	SYT1	-1.05446	0.481477
ENSG00000067955	CBFB	1.38438	2.6106
ENSG00000068654	POLR1A	0.780734	1.71801
ENSG00000068976	PYGM	-0.83967	0.558771
ENSG00000069020	MAST4	-1.60316	0.329155
ENSG00000069399	BCL3	-0.979568	0.507132
ENSG00000069493	CLEC2D	-0.698214	0.616335
ENSG00000069974	RAB27A	-0.729973	0.602915
ENSG00000070018	LRP6	-0.616114	0.652426
ENSG00000070540	WIPI1	-0.932028	0.524121
ENSG00000070669	ASNS	-0.971261	0.51006
ENSG00000070759	TESK2	-0.734408	0.601064
ENSG00000071242	RPS6KA2	-1.55485	0.340365
ENSG00000071539	TRIP13	0.800592	1.74182
ENSG00000072071	ADGRL1	1.69306	3.23342
ENSG00000072182	ASIC4	-1.26087	0.417291
ENSG00000072274	TFRC	0.827573	1.7747
ENSG00000072422	RHOBTB1	-1.18224	0.440668
ENSG00000072501	SMC1A	0.663964	1.58443
ENSG00000072657	TRHDE	-0.934817	0.523109
ENSG00000072736	NFATC3	0.680543	1.60274
ENSG00000072818	ACAP1	-1.96771	0.255658
ENSG00000072864	NDE1	-0.843449	0.55731
ENSG00000072952	IRAG1	1.01875	2.02616
ENSG00000073008	PVR	-0.753709	0.593077
ENSG00000073111	MCM2	0.738281	1.66819
ENSG00000073331	ALPK1	-0.610931	0.654774
ENSG00000073605	GSDMB	-0.668185	0.629298
ENSG00000073849	ST6GAL1	-0.878835	0.543806
ENSG00000073910	FRY	-0.74912	0.594966
ENSG00000073969	NSF	0.754242	1.68674
ENSG00000074590	NUAK1	-0.640741	0.641383
ENSG00000074842	MYDGF	-0.766477	0.587851
ENSG00000074935	TUBE1	-0.644569	0.639684
ENSG00000075131	TIPIN	0.988465	1.98407
ENSG00000075240	GRAMD4	-0.601622	0.659012
ENSG00000075336	TIMM21	0.621478	1.53845
ENSG00000075407	ZNF37A	0.796302	1.73664
ENSG00000075651	PLD1	-0.736384	0.600242
ENSG00000076003	MCM6	1.38294	2.60799
ENSG00000076067	RBMS2	-0.682679	0.623007
ENSG00000076356	PLXNA2	-1.384	0.383154
ENSG00000076641	PAG1	-0.84634	0.556194
ENSG00000076770	MBNL3	0.887601	1.8501
ENSG00000077150	NFKB2	-0.684939	0.622032
ENSG00000077238	IL4R	0.754025	1.68649
ENSG00000077514	POLD3	0.71618	1.64283
ENSG00000077713	SLC25A43	-0.735974	0.600412
ENSG00000077721	UBE2A	0.639411	1.55769
ENSG00000078018	MAP2	-0.880611	0.543137
ENSG00000078487	ZCWPW1	0.642644	1.56119
ENSG00000078804	TP53INP2	-1.29788	0.406724
ENSG00000079215	SLC1A3	0.820901	1.76651
ENSG00000079332	SAR1A	1.08458	2.12075
ENSG00000079337	RAPGEF3	-0.679117	0.624547
ENSG00000079385	CEACAM1	1.09191	2.13156
ENSG00000079393	DUSP13	0.659017	1.57901
ENSG00000079931	MOXD1	-0.736856	0.600046
ENSG00000079974	RABL2B	0.774984	1.71117
ENSG00000079999	KEAP1	0.834971	1.78382
ENSG00000080031	PTPRH	-0.920664	0.528266
ENSG00000080298	RFX3	-1.02293	0.492114
ENSG00000080822	CLDND1	0.674926	1.59652
ENSG00000081019	RSBN1	-0.663286	0.631438
ENSG00000081052	COL4A4	-0.663655	0.631277
ENSG00000081177	EXD2	0.587164	1.50229
ENSG00000081181	ARG2	-1.25375	0.419356
ENSG00000081692	JMJD4	0.604766	1.52073
ENSG00000082196	C1QTNF3	-0.59343	0.662765
ENSG00000082516	GEMIN5	0.636052	1.55407
ENSG00000083099	LYRM2	0.620442	1.53735
ENSG00000083168	KAT6A	0.671431	1.59265
ENSG00000083635	NUFIP1	0.617528	1.53424
ENSG00000083812	ZNF324	1.2244	2.33658
ENSG00000083817	ZNF416	0.685183	1.60791
ENSG00000084073	ZMPSTE24	1.00919	2.01278
ENSG00000084710	EFR3B	-0.796319	0.575817
ENSG00000085465	OVGP1	-1.26417	0.41634
ENSG00000085491	SLC25A24	-1.04273	0.485409
ENSG00000085741	WNT11	-0.99451	0.501906
ENSG00000085840	ORC1	0.882405	1.84345
ENSG00000086289	EPDR1	-1.22365	0.428199
ENSG00000086544	ITPKC	-0.778536	0.582958
ENSG00000086666	ZFAND6	-0.667566	0.629568
ENSG00000086730	LAT2	-0.821988	0.565662
ENSG00000087076	HSD17B14	-1.02145	0.492623
ENSG00000087077	TRIP6	0.801248	1.74261
ENSG00000087085	ACHE	-0.722078	0.606223
ENSG00000087086	FTL	-1.93417	0.261671
ENSG00000087087	SRRT	0.604214	1.52015
ENSG00000087116	ADAMTS2	-0.810662	0.57012
ENSG00000087263	OGFOD1	0.685326	1.60806
ENSG00000088280	ASAP3	-1.6299	0.323111
ENSG00000088543	C3orf18	-0.668496	0.629162
ENSG00000088832	FKBP1A	0.827301	1.77436
ENSG00000088876	ZNF343	0.788687	1.7275
ENSG00000088881	EBF4	-1.4838	0.357546
ENSG00000089050	RBBP9	0.941161	1.92007
ENSG00000089063	TMEM230	-0.890911	0.539273
ENSG00000089163	SIRT4	-0.912013	0.531443
ENSG00000089351	GRAMD1A	-0.589919	0.66438
ENSG00000089692	LAG3	-0.755947	0.592158
ENSG00000089916	GPATCH2L	-1.09778	0.467234
ENSG00000090238	YPEL3	-0.822878	0.565313
ENSG00000090376	IRAK3	-2.14839	0.225564
ENSG00000090530	P3H2	-0.920131	0.528461
ENSG00000090539	CHRD	-0.977988	0.507687
ENSG00000091137	SLC26A4	-2.33278	0.198502
ENSG00000091317	CMTM6	-0.734603	0.600983
ENSG00000091490	SEL1L3	-0.811795	0.569673
ENSG00000091513	TF	-1.03398	0.488362
ENSG00000091527	CDV3	1.03753	2.05272
ENSG00000091536	MYO15A	-0.834346	0.560837
ENSG00000091592	NLRP1	-0.933417	0.523617
ENSG00000091651	ORC6	0.882178	1.84316
ENSG00000091879	ANGPT2	1.15711	2.2301
ENSG00000092421	SEMA6A	-0.852317	0.553895
ENSG00000092470	WDR76	0.661899	1.58216
ENSG00000092529	CAPN3	-1.98916	0.251886
ENSG00000092621	PHGDH	-0.599824	0.659834
ENSG00000092847	AGO1	1.18318	2.27077
ENSG00000092853	CLSPN	0.992623	1.9898
ENSG00000092929	UNC13D	0.93366	1.91012
ENSG00000093009	CDC45	0.700944	1.62557
ENSG00000093217	XYLB	0.599975	1.51569
ENSG00000094804	CDC6	0.787521	1.72611
ENSG00000094841	UPRT	0.725331	1.65328
ENSG00000095303	PTGS1	-0.662714	0.631689
ENSG00000095370	SH2D3C	-1.11383	0.462065
ENSG00000095397	WHRN	-0.601263	0.659176
ENSG00000095637	SORBS1	-1.01561	0.494619
ENSG00000095906	NUBP2	0.897787	1.86321
ENSG00000096070	BRPF3	0.693373	1.61706
ENSG00000096093	EFHC1	-1.03856	0.486812
ENSG00000096968	JAK2	-0.591269	0.663759
ENSG00000099330	OCEL1	-0.755718	0.592252
ENSG00000099364	FBXL19	0.626222	1.54352
ENSG00000099783	HNRNPM	0.626848	1.54419
ENSG00000099822	HCN2	-0.741624	0.598066
ENSG00000099910	KLHL22	0.602916	1.51878
ENSG00000099974	DDTL	-4.02185	0.0615606
ENSG00000099977	DDT	-0.806628	0.571717
ENSG00000100027	YPEL1	-0.870329	0.547022
ENSG00000100055	CYTH4	-0.897831	0.536693
ENSG00000100097	LGALS1	-0.588078	0.665228
ENSG00000100162	CENPM	1.11788	2.17028
ENSG00000100196	KDELR3	-0.676842	0.625533
ENSG00000100234	TIMP3	-0.624792	0.648513
ENSG00000100243	CYB5R3	-0.679565	0.624353
ENSG00000100246	DNAL4	-0.788583	0.578912
ENSG00000100263	RHBDD3	0.670172	1.59126
ENSG00000100271	TTLL1	-0.663974	0.631137
ENSG00000100292	HMOX1	0.830867	1.77875
ENSG00000100297	MCM5	0.851554	1.80444
ENSG00000100298	APOBEC3H	0.669331	1.59034
ENSG00000100335	MIEF1	0.695271	1.61919
ENSG00000100345	MYH9	-0.630677	0.645873
ENSG00000100350	FOXRED2	0.638731	1.55696
ENSG00000100360	IFT27	-1.33047	0.397638
ENSG00000100413	POLR3H	0.861327	1.81671
ENSG00000100427	MLC1	-0.810998	0.569987
ENSG00000100473	COCH	0.69413	1.61791
ENSG00000100478	AP4S1	2.00791	4.02198
ENSG00000100479	POLE2	0.689057	1.61223
ENSG00000100505	TRIM9	-1.05553	0.481122
ENSG00000100554	ATP6V1D	0.681468	1.60377
ENSG00000100583	SAMD15	1.11189	2.16129
ENSG00000100867	DHRS2	-0.838907	0.559067
ENSG00000100889	PCK2	-0.966191	0.511856
ENSG00000100968	NFATC4	-1.06926	0.476563
ENSG00000100979	PLTP	-0.764686	0.588581
ENSG00000101049	SGK2	-0.8078	0.571252
ENSG00000101057	MYBL2	0.603709	1.51962
ENSG00000101096	NFATC2	-0.857807	0.551791
ENSG00000101109	STK4	-1.31769	0.401176
ENSG00000101126	ADNP	-1.46469	0.362313
ENSG00000101191	DIDO1	0.614076	1.53058
ENSG00000101236	RNF24	-0.67232	0.627497
ENSG00000101290	CDS2	-0.603113	0.658332
ENSG00000101306	MYLK2	0.831152	1.77911
ENSG00000101331	CCM2L	-1.21546	0.430635
ENSG00000101361	NOP56	0.715915	1.64252
ENSG00000101412	E2F1	0.684375	1.60701
ENSG00000101452	DHX35	0.698782	1.62313
ENSG00000101605	MYOM1	-1.22897	0.426621
ENSG00000101608	MYL12A	-0.684134	0.622379
ENSG00000101665	SMAD7	0.717553	1.64439
ENSG00000101670	LIPG	-0.644255	0.639823
ENSG00000101695	RNF125	-0.613574	0.653575
ENSG00000101773	RBBP8	0.598852	1.51451
ENSG00000101846	STS	0.642831	1.56139
ENSG00000101883	RHOXF1	-1.47212	0.360452
ENSG00000101966	XIAP	0.944557	1.9246
ENSG00000102057	KCND1	-0.684416	0.622258
ENSG00000102100	SLC35A2	0.893735	1.85798
ENSG00000102125	TAFAZZIN	-0.627576	0.647263
ENSG00000102158	MAGT1	1.10873	2.15656
ENSG00000102390	PBDC1	0.598876	1.51454
ENSG00000102445	RUBCNL	-0.596637	0.661294
ENSG00000102572	STK24	-0.728964	0.603337
ENSG00000102780	DGKH	-0.948527	0.518161
ENSG00000102796	DHRS12	-0.871996	0.546391
ENSG00000102870	ZNF629	0.730615	1.65935
ENSG00000102931	ARL2BP	1.19686	2.2924
ENSG00000102996	MMP15	-0.624769	0.648524
ENSG00000103037	SETD6	0.858426	1.81306
ENSG00000103064	SLC7A6	0.765195	1.6996
ENSG00000103089	FA2H	-0.92427	0.526947
ENSG00000103145	HCFC1R1	-0.666901	0.629858
ENSG00000103249	CLCN7	0.605844	1.52187
ENSG00000103253	HAGHL	-0.645242	0.639386
ENSG00000103254	ANTKMT	-0.688357	0.62056
ENSG00000103316	CRYM	-0.739385	0.598995
ENSG00000103415	HMOX2	-0.598349	0.660509
ENSG00000103485	QPRT	-0.602566	0.658582
ENSG00000103489	XYLT1	-1.22376	0.428166
ENSG00000103495	MAZ	-0.594172	0.662425
ENSG00000103534	TMC5	0.624942	1.54215
ENSG00000103540	CCP110	0.589791	1.50503
ENSG00000103599	IQCH	-1.07446	0.474848
ENSG00000103647	CORO2B	-0.586884	0.665779
ENSG00000103740	ACSBG1	-0.681716	0.623423
ENSG00000104081	BMF	-1.97407	0.254533
ENSG00000104154	SLC30A4	-0.777188	0.583503
ENSG00000104324	CPQ	-0.874709	0.545364
ENSG00000104356	POP1	0.626918	1.54426
ENSG00000104375	STK3	-1.22914	0.426571
ENSG00000104419	NDRG1	-1.41422	0.375214
ENSG00000104442	ARMC1	-1.27034	0.414563
ENSG00000104490	NCALD	-0.865739	0.548765
ENSG00000104524	PYCR3	0.79563	1.73583
ENSG00000104611	SH2D4A	0.686802	1.60971
ENSG00000104635	SLC39A14	1.19223	2.28506
ENSG00000104660	LEPROTL1	0.629761	1.54731
ENSG00000104691	UBXN8	0.645927	1.56474
ENSG00000104738	MCM4	0.788409	1.72717
ENSG00000104814	MAP4K1	-0.628417	0.646886
ENSG00000104824	HNRNPL	0.732261	1.66124
ENSG00000104825	NFKBIB	-0.596418	0.661394
ENSG00000104870	FCGRT	-0.966305	0.511815
ENSG00000104888	SLC17A7	-0.716722	0.608478
ENSG00000105270	CLIP3	-0.956715	0.515229
ENSG00000105289	TJP3	-0.690995	0.619426
ENSG00000105339	DENND3	-0.596632	0.661296
ENSG00000105376	ICAM5	-0.739583	0.598912
ENSG00000105479	ODAD1	-0.678619	0.624763
ENSG00000105499	PLA2G4C	-0.793606	0.5769
ENSG00000105516	DBP	-0.837676	0.559544
ENSG00000105583	WDR83OS	0.683377	1.60589
ENSG00000105618	PRPF31	0.730167	1.65883
ENSG00000105641	SLC5A5	-0.744028	0.59707
ENSG00000105649	RAB3A	-0.889981	0.539621
ENSG00000105671	DDX49	0.927912	1.90252
ENSG00000105676	ARMC6	0.788353	1.7271
ENSG00000105778	AVL9	0.9436	1.92332
ENSG00000105793	GTPBP10	-0.586443	0.665983
ENSG00000105808	RASA4	-0.995555	0.501543
ENSG00000105810	CDK6	0.702952	1.62783
ENSG00000105821	DNAJC2	0.634756	1.55268
ENSG00000105852	PON3	-0.819379	0.566686
ENSG00000105865	DUS4L	-0.686971	0.621157
ENSG00000105928	GSDME	-0.728721	0.603439
ENSG00000105974	CAV1	1.1083	2.15591
ENSG00000105993	DNAJB6	-0.646215	0.638955
ENSG00000105997	HOXA3	1.01015	2.01411
ENSG00000106006	HOXA6	0.585969	1.50105
ENSG00000106028	SSBP1	0.642808	1.56137
ENSG00000106049	HIBADH	-0.595806	0.661675
ENSG00000106069	CHN2	-0.974212	0.509018
ENSG00000106086	PLEKHA8	-0.863355	0.549673
ENSG00000106089	STX1A	-0.784584	0.580519
ENSG00000106125	MINDY4	0.709188	1.63488
ENSG00000106133	NSUN5P2	-2.07935	0.236621
ENSG00000106246	PTCD1	0.729922	1.65855
ENSG00000106305	AIMP2	0.709535	1.63528
ENSG00000106336	FBXO24	-0.705492	0.613234
ENSG00000106366	SERPINE1	-0.640466	0.641506
ENSG00000106460	TMEM106B	-0.740399	0.598574
ENSG00000106537	TSPAN13	-0.669369	0.628782
ENSG00000106665	CLIP2	-0.838865	0.559083
ENSG00000106683	LIMK1	-0.988937	0.503849
ENSG00000106686	SPATA6L	0.621296	1.53826
ENSG00000106723	SPIN1	1.56778	2.96448
ENSG00000106789	CORO2A	-0.697999	0.616427
ENSG00000107020	PLGRKT	-0.815833	0.56808
ENSG00000107371	EXOSC3	0.787368	1.72592
ENSG00000107485	GATA3	-0.857442	0.55193
ENSG00000107551	RASSF4	-0.663269	0.631446
ENSG00000107611	CUBN	-0.656382	0.634468
ENSG00000107731	UNC5B	-0.839342	0.558898
ENSG00000107815	TWNK	-1.38355	0.383275
ENSG00000107821	KAZALD1	-0.75213	0.593726
ENSG00000107859	PITX3	-0.775456	0.584204
ENSG00000108179	PPIF	0.727082	1.65529
ENSG00000108187	PBLD	1.27805	2.42511
ENSG00000108298	RPL19	-0.932907	0.523802
ENSG00000108312	UBTF	0.774503	1.7106
ENSG00000108370	RGS9	-0.983578	0.505724
ENSG00000108384	RAD51C	0.741385	1.67178
ENSG00000108387	SEPTIN4	-0.890456	0.539444
ENSG00000108424	KPNB1	0.615139	1.53171
ENSG00000108511	HOXB6	0.599378	1.51506
ENSG00000108786	HSD17B1	-0.740835	0.598393
ENSG00000108813	DLX4	-0.920821	0.528208
ENSG00000108828	VAT1	-0.980743	0.506719
ENSG00000108830	RND2	-0.84593	0.556352
ENSG00000108840	HDAC5	-0.678147	0.624968
ENSG00000108924	HLF	-0.949267	0.517896
ENSG00000108960	MMD	-0.65588	0.634688
ENSG00000109084	TMEM97	0.874745	1.83368
ENSG00000109107	ALDOC	-1.5472	0.342174
ENSG00000109321	AREG	-0.804346	0.572622
ENSG00000109458	GAB1	-0.724593	0.605168
ENSG00000109667	SLC2A9	0.936589	1.914
ENSG00000109919	MTCH2	0.781435	1.71884
ENSG00000109971	HSPA8	0.750555	1.68244
ENSG00000110002	VWA5A	-1.55027	0.341447
ENSG00000110013	SIAE	-0.600739	0.659416
ENSG00000110031	LPXN	-0.598918	0.660249
ENSG00000110104	CCDC86	0.812991	1.75685
ENSG00000110324	IL10RA	-1.19775	0.435953
ENSG00000110427	KIAA1549L	-0.649336	0.637574
ENSG00000110436	SLC1A2	-1.42952	0.371253
ENSG00000110768	GTF2H1	0.683833	1.6064
ENSG00000110844	PRPF40B	-0.656272	0.634516
ENSG00000110876	SELPLG	-2.10216	0.232909
ENSG00000110880	CORO1C	-1.58746	0.332757
ENSG00000111012	CYP27B1	-0.605095	0.657428
ENSG00000111052	LIN7A	-0.794831	0.576411
ENSG00000111087	GLI1	-0.776985	0.583585
ENSG00000111145	ELK3	-0.629606	0.646353
ENSG00000111199	TRPV4	0.680322	1.6025
ENSG00000111266	DUSP16	7.48261	178.85
ENSG00000111275	ALDH2	-0.654266	0.635399
ENSG00000111328	CDK2AP1	0.757802	1.69091
ENSG00000111490	TBC1D30	0.600899	1.51666
ENSG00000111674	ENO2	-0.919811	0.528578
ENSG00000111711	GOLT1B	1.21855	2.32713
ENSG00000111775	COX6A1	-1.78434	0.290309
ENSG00000111801	BTN3A3	-1.07854	0.473508
ENSG00000111816	FRK	0.894765	1.85931
ENSG00000111817	DSE	1.05737	2.08113
ENSG00000111845	PAK1IP1	1.06811	2.09668
ENSG00000111981	ULBP1	-0.971072	0.510127
ENSG00000112062	MAPK14	0.923996	1.89736
ENSG00000112081	SRSF3	0.644244	1.56292
ENSG00000112182	BACH2	-0.99968	0.500111
ENSG00000112186	CAP2	1.45829	2.74783
ENSG00000112208	BAG2	0.615067	1.53163
ENSG00000112245	PTP4A1	1.1703	2.25058
ENSG00000112276	BVES	-0.871377	0.546625
ENSG00000112293	GPLD1	0.682359	1.60476
ENSG00000112294	ALDH5A1	-0.644343	0.639784
ENSG00000112379	ARFGEF3	-1.0689	0.476682
ENSG00000112576	CCND3	0.722744	1.65032
ENSG00000112584	FAM120B	-0.739908	0.598778
ENSG00000112599	GUCA1B	-1.06765	0.477095
ENSG00000112695	COX7A2	-0.715834	0.608853
ENSG00000112796	ENPP5	-0.803509	0.572954
ENSG00000113327	GABRG2	-0.62153	0.649981
ENSG00000113583	C5orf15	0.64687	1.56577
ENSG00000113621	TXNDC15	1.01763	2.02458
ENSG00000113658	SMAD5	-0.850848	0.554459
ENSG00000113763	UNC5A	-0.586059	0.66616
ENSG00000114120	SLC25A36	1.31639	2.49042
ENSG00000114439	BBX	0.735824	1.66535
ENSG00000114491	UMPS	0.619053	1.53587
ENSG00000114626	ABTB1	-1.12682	0.457925
ENSG00000114735	HEMK1	-0.984653	0.505347
ENSG00000114745	GORASP1	0.632336	1.55007
ENSG00000114796	KLHL24	-1.06368	0.478409
ENSG00000114841	DNAH1	-0.653337	0.635808
ENSG00000114854	TNNC1	0.866167	1.82281
ENSG00000114988	LMAN2L	1.0484	2.06823
ENSG00000115073	ACTR1B	-0.712367	0.610318
ENSG00000115129	TP53I3	1.07879	2.11226
ENSG00000115271	GCA	-0.748479	0.595231
ENSG00000115275	MOGS	-0.779433	0.582596
ENSG00000115295	CLIP4	-0.612105	0.654241
ENSG00000115325	DOK1	-0.970785	0.510228
ENSG00000115423	DNAH6	-0.594958	0.662064
ENSG00000115468	EFHD1	-1.3723	0.386275
ENSG00000115548	KDM3A	-0.608235	0.655999
ENSG00000115604	IL18R1	-0.775899	0.584024
ENSG00000116161	CACYBP	0.585513	1.50057
ENSG00000116299	ELAPOR1	0.609075	1.52528
ENSG00000116396	KCNC4	-0.610312	0.655055
ENSG00000116406	EDEM3	-0.745263	0.596559
ENSG00000116455	WDR77	1.03512	2.04928
ENSG00000116521	SCAMP3	2.79167	6.92431
ENSG00000116584	ARHGEF2	-0.855121	0.552819
ENSG00000116649	SRM	0.661329	1.58154
ENSG00000116667	C1orf21	-0.704559	0.61363
ENSG00000116678	LEPR	-1.08473	0.471482
ENSG00000116711	PLA2G4A	-0.641487	0.641052
ENSG00000116717	GADD45A	-0.732017	0.602061
ENSG00000116761	CTH	-1.27213	0.414049
ENSG00000116852	KIF21B	-0.823026	0.565255
ENSG00000116981	NT5C1A	-2.75955	0.14767
ENSG00000116983	HPCAL4	-1.12293	0.459162
ENSG00000116990	MYCL	-0.841608	0.558021
ENSG00000117016	RIMS3	-0.76099	0.590091
ENSG00000117115	PADI2	-1.25269	0.419664
ENSG00000117151	CTBS	-0.99891	0.500378
ENSG00000117245	KIF17	-0.712622	0.61021
ENSG00000117308	GALE	-0.992625	0.502562
ENSG00000117318	ID3	0.9618	1.94774
ENSG00000117322	CR2	-0.625387	0.648246
ENSG00000117394	SLC2A1	0.607201	1.5233
ENSG00000117407	ARTN	-1.20633	0.433369
ENSG00000117600	PLPPR4	-0.613599	0.653564
ENSG00000117602	RCAN3	-0.6161	0.652432
ENSG00000117643	MAN1C1	-0.618003	0.651572
ENSG00000117877	POLR1G	1.45863	2.74848
ENSG00000117971	CHRNB4	-0.637561	0.642799
ENSG00000118257	NRP2	-1.29228	0.408305
ENSG00000118263	KLF7	-1.55033	0.341433
ENSG00000118473	SGIP1	1.02173	2.03036
ENSG00000118503	TNFAIP3	-0.634809	0.644026
ENSG00000118507	AKAP7	-0.980293	0.506877
ENSG00000118523	CCN2	-0.649396	0.637547
ENSG00000118557	PMFBP1	-0.76414	0.588804
ENSG00000118922	KLF12	-0.775933	0.584011
ENSG00000118985	ELL2	-0.951173	0.517212
ENSG00000119048	UBE2B	-0.674738	0.626446
ENSG00000119138	KLF9	-1.1447	0.452284
ENSG00000119242	CCDC92	-1.1252	0.458437
ENSG00000119396	RAB14	-1.43037	0.371036
ENSG00000119514	GALNT12	-0.644041	0.639918
ENSG00000119537	KDSR	-0.81867	0.566964
ENSG00000119661	DNAL1	-1.02154	0.49259
ENSG00000119684	MLH3	0.655582	1.57525
ENSG00000119686	FLVCR2	0.679736	1.60185
ENSG00000119737	GPR75	1.04383	2.0617
ENSG00000119782	FKBP1B	-0.780779	0.582052
ENSG00000119866	BCL11A	-0.749345	0.594874
ENSG00000119915	ELOVL3	-0.589697	0.664482
ENSG00000119917	IFIT3	1.41984	2.67556
ENSG00000120049	KCNIP2	-0.635225	0.643841
ENSG00000120051	CFAP58	-1.47907	0.358721
ENSG00000120075	HOXB5	0.60317	1.51905
ENSG00000120129	DUSP1	-1.0145	0.495001
ENSG00000120149	MSX2	0.586659	1.50177
ENSG00000120158	RCL1	-0.776041	0.583967
ENSG00000120159	CAAP1	-0.653909	0.635556
ENSG00000120217	CD274	-0.604271	0.657804
ENSG00000120694	HSPH1	0.694672	1.61852
ENSG00000120697	ALG5	1.19305	2.28636
ENSG00000120738	EGR1	-1.50954	0.351223
ENSG00000120742	SERP1	0.705959	1.63123
ENSG00000120784	ZFP30	0.654541	1.57411
ENSG00000120800	UTP20	0.679496	1.60158
ENSG00000120833	SOCS2	0.885686	1.84764
ENSG00000120942	UBIAD1	0.620674	1.53759
ENSG00000120992	LYPLA1	-0.649554	0.637477
ENSG00000121057	AKAP1	0.82138	1.7671
ENSG00000121101	TEX14	0.740909	1.67123
ENSG00000121104	FAM117A	-0.875382	0.545109
ENSG00000121207	LRAT	-0.736597	0.600153
ENSG00000121390	PSPC1	0.646955	1.56586
ENSG00000121454	LHX4	-0.84539	0.55656
ENSG00000121552	CSTA	-0.776325	0.583852
ENSG00000121931	LRIF1	0.668289	1.58919
ENSG00000122068	FYTTD1	0.810217	1.75347
ENSG00000122477	LRRC39	-0.825149	0.564424
ENSG00000122483	CCDC18	0.747754	1.67918
ENSG00000122735	DNAI1	-0.972651	0.509569
ENSG00000122852	SFTPA1	1.16306	2.23932
ENSG00000122863	CHST3	0.709106	1.63479
ENSG00000122877	EGR2	-1.36561	0.388069
ENSG00000122884	P4HA1	-0.770824	0.586083
ENSG00000122952	ZWINT	0.665273	1.58587
ENSG00000122965	RBM19	0.651277	1.57056
ENSG00000122971	ACADS	-0.601607	0.659019
ENSG00000123094	RASSF8	-0.623496	0.649096
ENSG00000123095	BHLHE41	-0.691224	0.619328
ENSG00000123106	CCDC91	-0.706968	0.612606
ENSG00000123219	CENPK	0.703802	1.62879
ENSG00000123297	TSFM	0.937157	1.91475
ENSG00000123374	CDK2	0.609708	1.52595
ENSG00000123411	IKZF4	1.03211	2.04501
ENSG00000123427	EEF1AKMT3	2.21317	4.63692
ENSG00000123545	NDUFAF4	0.675496	1.59715
ENSG00000123609	NMI	1.58627	3.00273
ENSG00000123612	ACVR1C	-1.32514	0.39911
ENSG00000123870	ZNF137P	-6.16613	0.0139255
ENSG00000124006	OBSL1	-0.723723	0.605533
ENSG00000124074	ENKD1	-0.78534	0.580215
ENSG00000124120	TTPAL	1.95133	3.86731
ENSG00000124126	PREX1	-1.09692	0.467513
ENSG00000124145	SDC4	-0.675587	0.626077
ENSG00000124160	NCOA5	0.697652	1.62186
ENSG00000124171	PARD6B	-0.604999	0.657472
ENSG00000124201	ZNFX1	0.595736	1.51124
ENSG00000124207	CSE1L	0.625273	1.5425
ENSG00000124225	PMEPA1	-0.753475	0.593173
ENSG00000124370	MCEE	-0.603712	0.658059
ENSG00000124374	PAIP2B	-0.837238	0.559714
ENSG00000124406	ATP8A1	-1.29495	0.40755
ENSG00000124593	ENSG00000124593	1.68847	3.22315
ENSG00000124602	UNC5CL	-0.763605	0.589023
ENSG00000124762	CDKN1A	-1.23349	0.425287
ENSG00000124795	DEK	-0.703529	0.614068
ENSG00000124920	MYRF	-0.970307	0.510398
ENSG00000124942	AHNAK	0.702217	1.627
ENSG00000125089	SH3TC1	-0.786636	0.579694
ENSG00000125246	CLYBL	-0.872034	0.546376
ENSG00000125351	UPF3B	0.612224	1.52861
ENSG00000125384	PTGER2	-0.719012	0.607513
ENSG00000125430	HS3ST3B1	-1.16367	0.446376
ENSG00000125434	SLC25A35	-0.749038	0.595
ENSG00000125445	MRPS7	0.630018	1.54758
ENSG00000125449	ARMC7	1.33704	2.52633
ENSG00000125454	SLC25A19	0.702803	1.62766
ENSG00000125457	MIF4GD	-0.699325	0.61586
ENSG00000125503	PPP1R12C	-0.664994	0.630691
ENSG00000125510	OPRL1	-0.771095	0.585973
ENSG00000125531	FNDC11	-0.630235	0.646071
ENSG00000125630	POLR1B	0.631453	1.54912
ENSG00000125650	PSPN	-0.630856	0.645793
ENSG00000125746	EML2	-0.840716	0.558366
ENSG00000125775	SDCBP2	1.04136	2.05817
ENSG00000125779	PANK2	0.696742	1.62084
ENSG00000125845	BMP2	-0.69112	0.619373
ENSG00000125846	ZNF133	-1.23059	0.426143
ENSG00000125875	TBC1D20	0.640668	1.55905
ENSG00000125877	ITPA	0.61046	1.52675
ENSG00000125885	MCM8	0.623434	1.54054
ENSG00000125895	TMEM74B	-0.588626	0.664976
ENSG00000125898	FAM110A	-1.3868	0.382413
ENSG00000125912	NCLN	1.00498	2.00691
ENSG00000125952	MAX	-1.14054	0.453589
ENSG00000125954	CHURC1-FNTB	-7.65431	0.00496391
ENSG00000126016	AMOT	-0.826682	0.563824
ENSG00000126217	MCF2L	-0.653115	0.635906
ENSG00000126218	F10	-0.905716	0.533768
ENSG00000126368	NR1D1	-0.786888	0.579593
ENSG00000126458	RRAS	-0.986161	0.504819
ENSG00000126583	PRKCG	-1.02728	0.490633
ENSG00000126746	ZNF384	0.673012	1.5944
ENSG00000126759	CFP	-1.05988	0.479673
ENSG00000126803	HSPA2	-0.605752	0.657129
ENSG00000126878	AIF1L	2.39107	5.24546
ENSG00000126903	SLC10A3	1.05227	2.07379
ENSG00000126945	HNRNPH2	0.834899	1.78373
ENSG00000127364	TAS2R4	-0.629844	0.646246
ENSG00000127423	AUNIP	0.838868	1.78865
ENSG00000127445	PIN1	-0.652087	0.636359
ENSG00000127528	KLF2	-1.56617	0.337705
ENSG00000127561	SYNGR3	-1.59606	0.33078
ENSG00000127585	FBXL16	0.626921	1.54427
ENSG00000127804	METTL16	-0.965108	0.51224
ENSG00000127863	TNFRSF19	-0.99132	0.503017
ENSG00000127990	SGCE	-0.603409	0.658197
ENSG00000128016	ZFP36	-1.3202	0.400479
ENSG00000128040	SPINK2	-0.737731	0.599682
ENSG00000128191	DGCR8	0.769565	1.70476
ENSG00000128242	GAL3ST1	-0.841229	0.558168
ENSG00000128245	YWHAH	0.795196	1.73531
ENSG00000128266	GNAZ	-0.772063	0.58558
ENSG00000128271	ADORA2A	-0.931223	0.524414
ENSG00000128335	APOL2	0.99161	1.9884
ENSG00000128482	RNF112	-1.48004	0.358479
ENSG00000128564	VGF	-0.931904	0.524166
ENSG00000128573	FOXP2	-1.53797	0.344369
ENSG00000128604	IRF5	-0.599821	0.659836
ENSG00000128626	MRPS12	-0.662503	0.631781
ENSG00000128655	PDE11A	-0.685858	0.621636
ENSG00000128849	CGNL1	-0.725645	0.604726
ENSG00000128872	TMOD2	-1.7163	0.304328
ENSG00000128917	DLL4	-0.644915	0.63953
ENSG00000128928	IVD	0.772969	1.70878
ENSG00000128973	CLN6	1.13063	2.18954
ENSG00000129038	LOXL1	-0.679546	0.624362
ENSG00000129055	ANAPC13	0.90561	1.87334
ENSG00000129103	SUMF2	-0.730547	0.602675
ENSG00000129158	SERGEF	-0.671318	0.627933
ENSG00000129167	TPH1	0.73856	1.66851
ENSG00000129226	CD68	-1.19795	0.435896
ENSG00000129255	MPDU1	0.586758	1.50187
ENSG00000129355	CDKN2D	-0.843402	0.557328
ENSG00000129422	MTUS1	0.60579	1.52181
ENSG00000129474	AJUBA	0.778746	1.71564
ENSG00000129559	NEDD8	0.737211	1.66695
ENSG00000129646	QRICH2	0.693393	1.61708
ENSG00000129757	CDKN1C	-1.725	0.302498
ENSG00000129911	KLF16	0.768187	1.70313
ENSG00000129933	MAU2	0.685668	1.60845
ENSG00000130066	SAT1	-1.50565	0.352171
ENSG00000130158	DOCK6	-0.76108	0.590055
ENSG00000130164	LDLR	0.656045	1.57576
ENSG00000130204	TOMM40	0.661191	1.58139
ENSG00000130294	KIF1A	-1.04547	0.484487
ENSG00000130303	BST2	0.777846	1.71457
ENSG00000130304	SLC27A1	-0.623397	0.649141
ENSG00000130363	RSPH3	-0.826362	0.563949
ENSG00000130402	ACTN4	-1.73545	0.300316
ENSG00000130477	UNC13A	-1.072	0.47566
ENSG00000130518	IQCN	-0.92753	0.525758
ENSG00000130522	JUND	-0.747879	0.595478
ENSG00000130558	OLFM1	-1.14337	0.452701
ENSG00000130589	HELZ2	-0.750655	0.594334
ENSG00000130701	RBBP8NL	0.59464	1.5101
ENSG00000130733	YIPF2	-0.623055	0.649295
ENSG00000130768	SMPDL3B	0.748301	1.67981
ENSG00000130940	CASZ1	-0.677508	0.625244
ENSG00000130956	HABP4	-0.684261	0.622324
ENSG00000131094	C1QL1	-0.984222	0.505498
ENSG00000131153	GINS2	1.04187	2.0589
ENSG00000131174	COX7B	-0.636144	0.64343
ENSG00000131242	RAB11FIP4	-0.992767	0.502513
ENSG00000131323	TRAF3	-0.673392	0.627031
ENSG00000131374	TBC1D5	0.626534	1.54385
ENSG00000131389	SLC6A6	-0.598758	0.660322
ENSG00000131400	NAPSA	-0.693341	0.61842
ENSG00000131470	PSMC3IP	1.10189	2.14636
ENSG00000131848	ZSCAN5A	0.588991	1.50419
ENSG00000131943	C19orf12	0.745962	1.67709
ENSG00000131944	FAAP24	0.683632	1.60618
ENSG00000131979	GCH1	-0.695299	0.617581
ENSG00000132003	ZSWIM4	-0.75548	0.592349
ENSG00000132005	RFX1	0.69137	1.61482
ENSG00000132024	CC2D1A	-0.967867	0.511261
ENSG00000132205	EMILIN2	0.617654	1.53438
ENSG00000132207	SLX1A	-1.26659	0.415641
ENSG00000132286	TIMM10B	0.670221	1.59132
ENSG00000132394	EEFSEC	-1.07831	0.473584
ENSG00000132434	LANCL2	0.739374	1.66945
ENSG00000132436	FIGNL1	0.588377	1.50355
ENSG00000132522	GPS2	0.617312	1.53401
ENSG00000132535	DLG4	1.00571	2.00793
ENSG00000132570	PCBD2	0.588699	1.50389
ENSG00000132604	TERF2	0.902382	1.86915
ENSG00000132635	PCED1A	-0.75019	0.594525
ENSG00000132640	BTBD3	-0.72311	0.60579
ENSG00000132646	PCNA	0.733146	1.66226
ENSG00000132669	RIN2	-0.687132	0.621087
ENSG00000132688	NES	0.707645	1.63314
ENSG00000132773	TOE1	1.43967	2.71259
ENSG00000132819	RBM38	-0.882038	0.5426
ENSG00000132837	DMGDH	-1.0565	0.480796
ENSG00000133069	TMCC2	-0.660938	0.632467
ENSG00000133106	EPSTI1	-0.590769	0.663989
ENSG00000133119	RFC3	0.735696	1.6652
ENSG00000133134	BEX2	-0.704883	0.613492
ENSG00000133195	SLC39A11	-0.638971	0.642171
ENSG00000133315	MACROD1	-0.855079	0.552835
ENSG00000133401	PDZD2	-0.71804	0.607923
ENSG00000133640	LRRIQ1	-0.725298	0.604872
ENSG00000133687	TMTC1	-0.951997	0.516916
ENSG00000133874	RNF122	-0.692623	0.618728
ENSG00000133985	TTC9	-0.731742	0.602176
ENSG00000134013	LOXL2	-0.995786	0.501463
ENSG00000134049	IER3IP1	0.783916	1.7218
ENSG00000134086	VHL	1.28009	2.42854
ENSG00000134107	BHLHE40	-0.932342	0.524007
ENSG00000134108	ARL8B	0.92221	1.89502
ENSG00000134198	TSPAN2	-1.76577	0.294069
ENSG00000134256	CD101	0.809494	1.7526
ENSG00000134291	TMEM106C	-0.683083	0.622833
ENSG00000134326	CMPK2	0.627302	1.54467
ENSG00000134508	CABLES1	0.805581	1.74785
ENSG00000134531	EMP1	-1.48332	0.357664
ENSG00000134627	PIWIL4	-1.52937	0.346428
ENSG00000134668	SPOCD1	-0.689948	0.619876
ENSG00000134709	HOOK1	-0.754283	0.592841
ENSG00000134717	BTF3L4	1.08151	2.11624
ENSG00000134775	FHOD3	-0.645482	0.639279
ENSG00000134802	SLC43A3	0.740217	1.67043
ENSG00000134899	ERCC5	-0.680063	0.624138
ENSG00000134954	ETS1	-1.41358	0.375378
ENSG00000135002	RFK	-0.605071	0.657439
ENSG00000135048	CEMIP2	-0.673772	0.626866
ENSG00000135052	GOLM1	0.774064	1.71008
ENSG00000135063	ENTREP1	-0.704612	0.613607
ENSG00000135114	OASL	-0.819107	0.566793
ENSG00000135124	P2RX4	-0.807743	0.571275
ENSG00000135205	CCDC146	-0.618367	0.651408
ENSG00000135218	CD36	0.623642	1.54076
ENSG00000135241	PNPLA8	-0.66132	0.6323
ENSG00000135253	KCP	0.628211	1.54565
ENSG00000135338	LCA5	-0.966632	0.511699
ENSG00000135372	NAT10	0.648392	1.56742
ENSG00000135392	DNAJC14	-0.810096	0.570344
ENSG00000135406	PRPH	-1.01122	0.496126
ENSG00000135447	PPP1R1A	-1.02788	0.490429
ENSG00000135476	ESPL1	0.589244	1.50446
ENSG00000135537	AFG1L	-0.622671	0.649468
ENSG00000135541	AHI1	-0.742396	0.597746
ENSG00000135604	STX11	-0.637228	0.642947
ENSG00000135636	DYSF	-1.39313	0.380738
ENSG00000135678	CPM	-1.27919	0.412028
ENSG00000135763	URB2	0.779798	1.71689
ENSG00000135842	NIBAN1	-0.870097	0.54711
ENSG00000135925	WNT10A	-0.753177	0.593296
ENSG00000135966	TGFBRAP1	0.637525	1.55566
ENSG00000136010	ALDH1L2	-1.51054	0.350979
ENSG00000136044	APPL2	-1.05469	0.481401
ENSG00000136048	DRAM1	1.4332	2.70045
ENSG00000136108	CKAP2	0.766228	1.70082
ENSG00000136122	BORA	0.766008	1.70056
ENSG00000136161	RCBTB2	1.10655	2.1533
ENSG00000136167	LCP1	-0.607678	0.656252
ENSG00000136197	C7orf25	1.45183	2.73555
ENSG00000136295	TTYH3	-0.794595	0.576505
ENSG00000136367	ZFHX2	0.594907	1.51038
ENSG00000136504	KAT7	0.84065	1.79086
ENSG00000136531	SCN2A	1.43951	2.71229
ENSG00000136542	GALNT5	0.797046	1.73754
ENSG00000136718	IMP4	0.618535	1.53531
ENSG00000136826	KLF4	-0.906791	0.53337
ENSG00000136827	TOR1A	0.592312	1.50766
ENSG00000136854	STXBP1	-0.765205	0.58837
ENSG00000136874	STX17	-2.19411	0.218528
ENSG00000136883	KIF12	-0.672486	0.627424
ENSG00000136932	TRMO	0.628201	1.54564
ENSG00000136960	ENPP2	-1.43974	0.368634
ENSG00000136982	DSCC1	0.643806	1.56245
ENSG00000137101	CD72	-2.01303	0.247752
ENSG00000137103	TMEM8B	-0.637148	0.642983
ENSG00000137193	PIM1	-1.07097	0.475999
ENSG00000137210	TMEM14B	0.699153	1.62355
ENSG00000137218	FRS3	-0.876427	0.544715
ENSG00000137261	KIAA0319	-0.623951	0.648891
ENSG00000137309	HMGA1	-0.709043	0.611726
ENSG00000137331	IER3	-1.59112	0.331913
ENSG00000137501	SYTL2	-0.748058	0.595405
ENSG00000137502	RAB30	-0.74115	0.598262
ENSG00000137571	SLCO5A1	-1.32665	0.398692
ENSG00000137575	SDCBP	-1.0345	0.488183
ENSG00000137648	TMPRSS4	0.768315	1.70328
ENSG00000137673	MMP7	0.623343	1.54044
ENSG00000137700	SLC37A4	0.635762	1.55376
ENSG00000137814	HAUS2	0.655473	1.57513
ENSG00000137819	PAQR5	-0.585658	0.666345
ENSG00000137825	ITPKA	-0.899368	0.536122
ENSG00000137841	PLCB2	0.75665	1.68956
ENSG00000137843	PAK6	0.598145	1.51377
ENSG00000138069	RAB1A	0.736299	1.6659
ENSG00000138074	SLC5A6	0.634118	1.55199
ENSG00000138092	CENPO	1.05898	2.08345
ENSG00000138100	TRIM54	-0.600032	0.659739
ENSG00000138131	LOXL4	-0.723996	0.605418
ENSG00000138166	DUSP5	-0.859314	0.551215
ENSG00000138286	FAM149B1	-0.809459	0.570596
ENSG00000138347	MYPN	0.840245	1.79035
ENSG00000138356	AOX1	-1.15986	0.447557
ENSG00000138378	STAT4	-0.636809	0.643134
ENSG00000138380	CARF	-0.9505	0.517453
ENSG00000138439	FAM117B	-0.629023	0.646614
ENSG00000138449	SLC40A1	-0.836562	0.559977
ENSG00000138459	SLC35A5	-0.669425	0.628757
ENSG00000138496	PARP9	0.680649	1.60286
ENSG00000138587	MNS1	0.704178	1.62922
ENSG00000138613	APH1B	1.17262	2.25421
ENSG00000138617	PARP16	0.640926	1.55933
ENSG00000138629	UBL7	-2.25051	0.210149
ENSG00000138764	CCNG2	-0.91592	0.530006
ENSG00000138942	RNF185	1.45396	2.7396
ENSG00000139044	B4GALNT3	-0.662535	0.631767
ENSG00000139160	ETFBKMT	-1.03568	0.487786
ENSG00000139291	TMEM19	0.600137	1.51586
ENSG00000139318	DUSP6	-1.01785	0.493851
ENSG00000139324	TMTC3	0.679239	1.6013
ENSG00000139364	TMEM132B	-1.87941	0.271795
ENSG00000139410	SDSL	0.615929	1.53254
ENSG00000139547	RDH16	-0.947614	0.518489
ENSG00000139567	ACVRL1	1.01785	2.02491
ENSG00000139620	KANSL2	0.688629	1.61175
ENSG00000139636	LMBR1L	-0.83499	0.560587
ENSG00000139637	MYG1	0.61422	1.53073
ENSG00000139668	WDFY2	-0.601004	0.659295
ENSG00000139675	HNRNPA1L2	-0.897001	0.537002
ENSG00000139718	SETD1B	0.851172	1.80397
ENSG00000139899	CBLN3	0.692292	1.61585
ENSG00000139946	PELI2	-1.43609	0.369566
ENSG00000139971	ARMH4	-1.65281	0.31802
ENSG00000139998	RAB15	1.03415	2.04791
ENSG00000140044	JDP2	-0.62618	0.64789
ENSG00000140057	AK7	-1.27511	0.413193
ENSG00000140279	DUOX2	-0.912334	0.531325
ENSG00000140280	LYSMD2	0.660642	1.58079
ENSG00000140443	IGF1R	-0.686574	0.621327
ENSG00000140450	ARRDC4	-1.54088	0.343675
ENSG00000140511	HAPLN3	-1.09769	0.467263
ENSG00000140534	TICRR	0.613029	1.52947
ENSG00000140564	FURIN	-0.753537	0.593148
ENSG00000140650	PMM2	0.667698	1.58854
ENSG00000140678	ITGAX	-1.08647	0.470913
ENSG00000140807	NKD1	-0.980358	0.506854
ENSG00000140830	TXNL4B	0.693387	1.61708
ENSG00000140876	NUDT7	-0.961945	0.513364
ENSG00000141293	SKAP1	-1.25461	0.419108
ENSG00000141404	GNAL	-0.754756	0.592647
ENSG00000141503	MINK1	-0.801227	0.573861
ENSG00000141510	TP53	0.817162	1.76194
ENSG00000141522	ARHGDIA	-0.916451	0.529811
ENSG00000141524	TMC6	-0.675792	0.625988
ENSG00000141574	SECTM1	1.08109	2.11563
ENSG00000141576	RNF157	-1.12932	0.45713
ENSG00000141580	WDR45B	-0.720418	0.606922
ENSG00000141622	RNF165	-1.37041	0.386781
ENSG00000141639	MAPK4	-0.796579	0.575713
ENSG00000141682	PMAIP1	-1.07098	0.475996
ENSG00000141738	GRB7	-0.663538	0.631328
ENSG00000141854	MISP3	-0.704834	0.613513
ENSG00000142039	CCDC97	0.62491	1.54211
ENSG00000142185	TRPM2	0.930643	1.90612
ENSG00000142188	TMEM50B	-1.42751	0.371771
ENSG00000142197	DOP1B	-0.652428	0.636209
ENSG00000142233	NTN5	-2.28054	0.205821
ENSG00000142396	ERVK3-1	1.12029	2.1739
ENSG00000142606	MMEL1	-1.04614	0.484263
ENSG00000142619	PADI3	-1.73431	0.300552
ENSG00000142627	EPHA2	-0.681495	0.623519
ENSG00000142661	MYOM3	0.610414	1.5267
ENSG00000142677	IL22RA1	0.790186	1.7293
ENSG00000142694	EVA1B	-0.825698	0.564209
ENSG00000142784	WDTC1	-0.714983	0.609212
ENSG00000142798	HSPG2	-0.665267	0.630572
ENSG00000142910	TINAGL1	-0.638961	0.642175
ENSG00000142920	AZIN2	-0.706372	0.612859
ENSG00000143001	TMEM61	-1.51135	0.350783
ENSG00000143028	SYPL2	-0.615444	0.652729
ENSG00000143153	ATP1B1	-1.28609	0.410062
ENSG00000143179	UCK2	0.688174	1.61124
ENSG00000143217	NECTIN4	0.731125	1.65993
ENSG00000143248	RGS5	-0.592584	0.663154
ENSG00000143303	METTL25B	-0.732332	0.60193
ENSG00000143319	ISG20L2	0.866128	1.82276
ENSG00000143321	HDGF	0.649746	1.56889
ENSG00000143341	HMCN1	-0.96708	0.51154
ENSG00000143363	PRUNE1	-1.11708	0.461026
ENSG00000143382	ADAMTSL4	-0.76922	0.586735
ENSG00000143384	MCL1	1.58728	3.00482
ENSG00000143409	MINDY1	0.695393	1.61933
ENSG00000143418	CERS2	-0.749342	0.594875
ENSG00000143476	DTL	0.893877	1.85816
ENSG00000143494	VASH2	-0.937242	0.52223
ENSG00000143502	SUSD4	-0.740635	0.598476
ENSG00000143507	DUSP10	-0.827864	0.563363
ENSG00000143590	EFNA3	-0.995348	0.501615
ENSG00000143603	KCNN3	-0.852307	0.553898
ENSG00000143669	LYST	-0.664348	0.630974
ENSG00000143797	MBOAT2	-0.773228	0.585107
ENSG00000143951	WDPCP	-0.646737	0.638723
ENSG00000144043	TEX261	0.929824	1.90504
ENSG00000144118	RALB	-0.858211	0.551636
ENSG00000144136	SLC20A1	-0.605247	0.657359
ENSG00000144228	SPOPL	-0.616013	0.652472
ENSG00000144355	DLX1	1.12832	2.18604
ENSG00000144362	PHOSPHO2	0.697432	1.62162
ENSG00000144596	GRIP2	-1.45365	0.365097
ENSG00000144668	ITGA9	-0.916675	0.529729
ENSG00000144711	IQSEC1	-0.922325	0.527658
ENSG00000144730	IL17RD	-0.588622	0.664978
ENSG00000144802	NFKBIZ	-1.70405	0.306923
ENSG00000144857	BOC	-0.657369	0.634034
ENSG00000144893	MED12L	-0.750131	0.59455
ENSG00000144935	TRPC1	-1.22515	0.427753
ENSG00000145012	LPP	-1.06444	0.47816
ENSG00000145020	AMT	0.620399	1.5373
ENSG00000145022	TCTA	1.0665	2.09435
ENSG00000145040	UCN2	1.19091	2.28296
ENSG00000145103	ILDR1	-1.2346	0.42496
ENSG00000145147	SLIT2	-0.69761	0.616593
ENSG00000145198	VWA5B2	-1.10848	0.463783
ENSG00000145335	SNCA	-0.944354	0.519662
ENSG00000145337	PYURF	1.53856	2.90505
ENSG00000145358	DDIT4L	-0.813969	0.568815
ENSG00000145414	NAF1	0.64594	1.56476
ENSG00000145545	SRD5A1	0.823774	1.77003
ENSG00000145687	SSBP2	-1.29021	0.408892
ENSG00000145725	PPIP5K2	0.894518	1.85899
ENSG00000145734	BDP1	7.71546	210.176
ENSG00000145782	ATG12	-0.621109	0.650171
ENSG00000145907	G3BP1	1.09262	2.13261
ENSG00000145911	N4BP3	-0.758428	0.59114
ENSG00000146005	PSD2	-0.833174	0.561293
ENSG00000146070	PLA2G7	-0.685102	0.621962
ENSG00000146085	MMUT	-0.610025	0.655185
ENSG00000146090	RASGEF1C	-1.42537	0.372323
ENSG00000146094	DOK3	0.79254	1.73212
ENSG00000146166	LGSN	-1.64628	0.319464
ENSG00000146250	PRSS35	-0.607219	0.656461
ENSG00000146278	PNRC1	-0.885824	0.541178
ENSG00000146411	SLC2A12	-1.14606	0.451859
ENSG00000146425	DYNLT1	-0.689556	0.620045
ENSG00000146587	RBAK	-0.712161	0.610405
ENSG00000146592	CREB5	-1.30768	0.40397
ENSG00000146648	EGFR	-1.28337	0.410835
ENSG00000146670	CDCA5	0.635011	1.55295
ENSG00000146757	ZNF92	0.696559	1.62063
ENSG00000146802	TMEM168	-0.960054	0.514038
ENSG00000146955	RAB19	1.47602	2.7818
ENSG00000147065	MSN	-0.807436	0.571396
ENSG00000147251	DOCK11	-0.670103	0.628462
ENSG00000147257	GPC3	-0.890363	0.539479
ENSG00000147408	CSGALNACT1	-1.08659	0.470872
ENSG00000147606	SLC26A7	0.86136	1.81675
ENSG00000147789	ZNF7	0.905542	1.87325
ENSG00000147872	PLIN2	0.752388	1.68458
ENSG00000147883	CDKN2B	-0.618804	0.65121
ENSG00000147894	C9orf72	-0.905874	0.533709
ENSG00000148090	AUH	-0.918606	0.52902
ENSG00000148120	AOPEP	1.0506	2.0714
ENSG00000148154	UGCG	-0.652336	0.636249
ENSG00000148158	SNX30	-0.826499	0.563896
ENSG00000148175	STOM	-0.822764	0.565358
ENSG00000148229	POLE3	0.792845	1.73249
ENSG00000148290	SURF1	0.842455	1.7931
ENSG00000148297	MED22	0.665285	1.58588
ENSG00000148300	REXO4	1.37506	2.59379
ENSG00000148450	MSRB2	-0.649059	0.637696
ENSG00000148459	PDSS1	0.634032	1.5519
ENSG00000148814	LRRC27	-0.660288	0.632752
ENSG00000148832	PAOX	1.09112	2.13039
ENSG00000149016	TUT1	-0.605272	0.657347
ENSG00000149021	SCGB1A1	6.13376	70.2174
ENSG00000149054	ZNF215	-0.824898	0.564522
ENSG00000149212	SESN3	-0.853743	0.553347
ENSG00000149257	SERPINH1	0.61467	1.53121
ENSG00000149260	CAPN5	-0.928433	0.525429
ENSG00000149380	P4HA3	-2.01861	0.246796
ENSG00000149527	PLCH2	-1.73682	0.30003
ENSG00000149781	FERMT3	0.726377	1.65448
ENSG00000150456	EEF1AKMT1	0.836051	1.78516
ENSG00000150593	PDCD4	-0.690276	0.619735
ENSG00000150625	GPM6A	-1.59399	0.331255
ENSG00000150637	CD226	1.6251	3.08463
ENSG00000150773	PIH1D2	1.03897	2.05476
ENSG00000150873	C2orf50	-0.675096	0.62629
ENSG00000150961	SEC24D	-0.8272	0.563622
ENSG00000150990	DHX37	0.741624	1.67206
ENSG00000151006	PRSS53	-0.944628	0.519564
ENSG00000151025	GPR158	0.734307	1.6636
ENSG00000151117	TMEM86A	-0.919287	0.52877
ENSG00000151135	TMEM263	-1.24503	0.421898
ENSG00000151136	ABTB3	-0.656904	0.634238
ENSG00000151208	DLG5	1.28115	2.43032
ENSG00000151224	MAT1A	-0.667755	0.629485
ENSG00000151229	SLC2A13	-0.85418	0.55318
ENSG00000151303	ENSG00000151303	-1.34913	0.392529
ENSG00000151320	AKAP6	-0.745361	0.596519
ENSG00000151327	FAM177A1	-0.703734	0.613981
ENSG00000151364	KCTD14	0.720135	1.64734
ENSG00000151422	FER	-2.114	0.231006
ENSG00000151474	FRMD4A	-0.847521	0.555739
ENSG00000151576	QTRT2	0.903538	1.87065
ENSG00000151612	ZNF827	0.764943	1.6993
ENSG00000151623	NR3C2	-0.933076	0.523741
ENSG00000151725	CENPU	0.697831	1.62206
ENSG00000151743	AMN1	-0.849834	0.554849
ENSG00000151835	SACS	1.64447	3.12634
ENSG00000151917	BEND6	-0.917009	0.529606
ENSG00000152377	SPOCK1	-0.995956	0.501404
ENSG00000152433	ZNF547	-0.603467	0.658171
ENSG00000152455	SUV39H2	0.827758	1.77492
ENSG00000152475	ZNF837	-0.859534	0.551131
ENSG00000152642	GPD1L	1.92237	3.79045
ENSG00000152661	GJA1	-1.79759	0.287655
ENSG00000152705	CATSPER3	0.781085	1.71842
ENSG00000152766	ANKRD22	-0.586399	0.666003
ENSG00000152784	PRDM8	-1.5396	0.343981
ENSG00000152939	MARVELD2	0.669319	1.59032
ENSG00000153006	SREK1IP1	-0.734341	0.601093
ENSG00000153029	MR1	0.703327	1.62826
ENSG00000153064	BANK1	0.585943	1.50102
ENSG00000153094	BCL2L11	-1.04395	0.484998
ENSG00000153130	SCOC	-0.731587	0.602241
ENSG00000153162	BMP6	-1.27683	0.412702
ENSG00000153291	SLC25A27	-0.903491	0.534592
ENSG00000153551	CMTM7	0.706094	1.63138
ENSG00000153563	CD8A	-0.827769	0.5634
ENSG00000153714	LURAP1L	-1.14338	0.452697
ENSG00000153814	JAZF1	-0.6554	0.634899
ENSG00000153930	ANKFN1	-1.35546	0.390809
ENSG00000153933	DGKE	-1.14201	0.453129
ENSG00000153982	GDPD1	0.987641	1.98294
ENSG00000154065	ANKRD29	-0.665373	0.630526
ENSG00000154079	SDHAF4	-1.42667	0.37199
ENSG00000154114	TBCEL	1.56776	2.96443
ENSG00000154165	GPR15	-1.14487	0.45223
ENSG00000154229	PRKCA	-0.932209	0.524055
ENSG00000154319	FAM167A	-0.589155	0.664732
ENSG00000154553	PDLIM3	-1.10637	0.46446
ENSG00000154743	TSEN2	0.680165	1.60232
ENSG00000154839	SKA1	2.78576	6.89601
ENSG00000154978	VOPP1	0.900629	1.86688
ENSG00000155016	CYP2U1	-0.849253	0.555072
ENSG00000155100	OTUD6B	0.87908	1.8392
ENSG00000155115	GTF3C6	0.839288	1.78917
ENSG00000155265	GOLGA7B	-1.54544	0.34259
ENSG00000155304	HSPA13	-0.864636	0.549185
ENSG00000155367	PPM1J	-0.957774	0.514851
ENSG00000155380	SLC16A1	1.44663	2.72571
ENSG00000155508	CNOT8	-1.10102	0.466186
ENSG00000155657	TTN	1.10145	2.1457
ENSG00000155792	DEPTOR	-0.922701	0.52752
ENSG00000155975	VPS37A	0.671672	1.59292
ENSG00000156011	PSD3	-0.693634	0.618295
ENSG00000156253	RWDD2B	0.590847	1.50613
ENSG00000156298	TSPAN7	-1.06929	0.476554
ENSG00000156299	TIAM1	-0.793803	0.576822
ENSG00000156381	ANKRD9	-0.622689	0.649459
ENSG00000156471	PTDSS1	0.85349	1.80687
ENSG00000156675	RAB11FIP1	-1.02772	0.490484
ENSG00000157224	CLDN12	-1.13585	0.455067
ENSG00000157227	MMP14	-0.642018	0.640816
ENSG00000157326	DHRS4	-3.26557	0.103983
ENSG00000157343	ARMC12	-0.658756	0.633424
ENSG00000157470	FAM81A	-0.688003	0.620712
ENSG00000157502	PWWP3B	0.714889	1.64136
ENSG00000157654	PALM2AKAP2	1.2108	2.31466
ENSG00000157734	SNX22	-0.614393	0.653205
ENSG00000157823	AP3S2	-0.6368	0.643138
ENSG00000157869	RAB28	-0.811493	0.569792
ENSG00000157890	MEGF11	-0.929372	0.525087
ENSG00000158106	RHPN1	-0.603691	0.658068
ENSG00000158186	MRAS	-0.850245	0.55469
ENSG00000158195	WASF2	-1.1454	0.452064
ENSG00000158234	FAIM	0.868939	1.82632
ENSG00000158246	TENT5B	-0.591618	0.663598
ENSG00000158615	PPP1R15B	0.903734	1.8709
ENSG00000158710	TAGLN2	-1.2505	0.420302
ENSG00000158748	HTR6	-0.743799	0.597165
ENSG00000158813	EDA	-0.817803	0.567305
ENSG00000158882	TOMM40L	1.49022	2.80932
ENSG00000159111	MRPL10	-1.02252	0.492256
ENSG00000159199	ATP5MC1	0.677538	1.59941
ENSG00000159259	CHAF1B	0.670442	1.59156
ENSG00000159307	SCUBE1	-0.772176	0.585534
ENSG00000159618	ADGRG5	0.616616	1.53327
ENSG00000159685	CHCHD6	-1.11338	0.46221
ENSG00000159713	TPPP3	-1.05147	0.482477
ENSG00000159733	ZFYVE28	-0.691781	0.619089
ENSG00000159899	NPR2	1.05881	2.08321
ENSG00000159958	TNFRSF13C	0.649263	1.56837
ENSG00000160014	CALM3	1.06509	2.09229
ENSG00000160072	ATAD3B	0.59456	1.51001
ENSG00000160179	ABCG1	-1.04134	0.485877
ENSG00000160188	RSPH1	-0.644235	0.639832
ENSG00000160216	AGPAT3	0.728819	1.65728
ENSG00000160326	SLC2A6	8.15104	284.254
ENSG00000160404	TOR2A	-0.950011	0.517628
ENSG00000160408	ST6GALNAC6	-0.989602	0.503617
ENSG00000160471	COX6B2	-0.962518	0.513161
ENSG00000160613	PCSK7	0.83361	1.78214
ENSG00000160712	IL6R	1.67737	3.19844
ENSG00000160781	PAQR6	-1.43693	0.369352
ENSG00000160818	GPATCH4	1.0117	2.01628
ENSG00000160949	TONSL	0.680291	1.60246
ENSG00000160961	ZNF333	-0.779185	0.582696
ENSG00000161082	CELF5	-0.970602	0.510293
ENSG00000161217	PCYT1A	0.634751	1.55267
ENSG00000161243	FBXO27	-0.705129	0.613388
ENSG00000161270	NPHS1	-1.3125	0.402621
ENSG00000161381	PLXDC1	-0.739009	0.599151
ENSG00000161509	GRIN2C	0.799439	1.74042
ENSG00000161671	EMC10	0.784585	1.7226
ENSG00000161813	LARP4	0.644748	1.56347
ENSG00000161904	LEMD2	-0.593676	0.662652
ENSG00000161955	TNFSF13	1.16944	2.24925
ENSG00000161958	FGF11	1.72835	3.31348
ENSG00000162066	AMDHD2	0.814704	1.75894
ENSG00000162148	PPP1R32	-1.09941	0.466707
ENSG00000162236	STX5	-0.640137	0.641652
ENSG00000162377	COA7	0.761896	1.69572
ENSG00000162390	ACOT11	0.637967	1.55614
ENSG00000162408	NOL9	0.61755	1.53427
ENSG00000162413	KLHL21	0.669754	1.5908
ENSG00000162461	SLC25A34	-1.30299	0.405284
ENSG00000162482	AKR7A3	-0.976089	0.508356
ENSG00000162551	ALPL	-0.92022	0.528428
ENSG00000162552	WNT4	-2.62121	0.162532
ENSG00000162572	SCNN1D	-0.683264	0.622755
ENSG00000162645	GBP2	-1.98695	0.252271
ENSG00000162676	GFI1	-0.615597	0.65266
ENSG00000162702	ZNF281	-0.634637	0.644103
ENSG00000162745	OLFML2B	-0.937762	0.522042
ENSG00000162779	AXDND1	-0.620679	0.650365
ENSG00000162814	SPATA17	-0.587886	0.665317
ENSG00000162924	REL	-1.1413	0.453352
ENSG00000162927	PUS10	-0.601397	0.659115
ENSG00000162972	MAIP1	1.29201	2.44869
ENSG00000162998	FRZB	-0.703485	0.614087
ENSG00000163006	CCDC138	0.76917	1.70429
ENSG00000163082	SGPP2	-1.24603	0.421608
ENSG00000163157	TMOD4	-1.14022	0.453689
ENSG00000163376	KBTBD8	0.788688	1.7275
ENSG00000163389	POGLUT1	0.737388	1.66715
ENSG00000163406	SLC15A2	-0.654521	0.635286
ENSG00000163472	TMEM79	0.603478	1.51938
ENSG00000163479	SSR2	-0.608689	0.655792
ENSG00000163531	NFASC	-0.853609	0.553398
ENSG00000163590	PPM1L	-0.66859	0.629121
ENSG00000163602	RYBP	0.739312	1.66938
ENSG00000163607	GTPBP8	0.671652	1.5929
ENSG00000163623	NKX6-1	-0.732604	0.601817
ENSG00000163634	THOC7	0.693091	1.61674
ENSG00000163644	PPM1K	-1.1525	0.449846
ENSG00000163683	SMIM14	-1.13499	0.455339
ENSG00000163689	CFAP20DC	-0.794181	0.57667
ENSG00000163703	CRELD1	-0.717835	0.608009
ENSG00000163710	PCOLCE2	0.730752	1.6595
ENSG00000163734	CXCL3	-0.9926	0.502571
ENSG00000163743	RCHY1	1.12351	2.17876
ENSG00000163755	HPS3	-0.704612	0.613608
ENSG00000163781	TOPBP1	0.685403	1.60815
ENSG00000163817	SLC6A20	0.709535	1.63528
ENSG00000163840	DTX3L	0.657124	1.57694
ENSG00000163866	SMIM12	0.91545	1.88616
ENSG00000163884	KLF15	-0.904079	0.534374
ENSG00000163945	UVSSA	-0.805892	0.572008
ENSG00000163960	UBXN7	-0.702506	0.614504
ENSG00000163995	ABLIM2	-0.590299	0.664205
ENSG00000164045	CDC25A	1.18118	2.26763
ENSG00000164088	PPM1M	-0.629625	0.646344
ENSG00000164099	PRSS12	-0.621015	0.650213
ENSG00000164120	HPGD	-1.09623	0.467737
ENSG00000164142	FHIP1A	-0.715631	0.608939
ENSG00000164171	ITGA2	-1.28569	0.410175
ENSG00000164172	MOCS2	0.716391	1.64307
ENSG00000164187	LMBRD2	-0.790453	0.578163
ENSG00000164220	F2RL2	0.709565	1.63531
ENSG00000164308	ERAP2	1.11246	2.16214
ENSG00000164331	ANKRA2	-0.596785	0.661226
ENSG00000164338	UTP15	0.918605	1.89029
ENSG00000164342	TLR3	1.1487	2.21713
ENSG00000164463	CREBRF	-1.04367	0.485093
ENSG00000164484	TMEM200A	-0.654186	0.635434
ENSG00000164509	IL31RA	-0.757064	0.591699
ENSG00000164520	RAET1E	1.0344	2.04826
ENSG00000164850	GPER1	1.86642	3.64628
ENSG00000164855	TMEM184A	0.82366	1.76989
ENSG00000164949	GEM	-1.0471	0.483939
ENSG00000164983	TMEM65	-0.859509	0.55114
ENSG00000165025	SYK	0.95165	1.93408
ENSG00000165046	LETM2	0.750934	1.68288
ENSG00000165060	FXN	1.12073	2.17457
ENSG00000165125	TRPV6	-1.44118	0.368266
ENSG00000165156	ZHX1	-1.0408	0.486059
ENSG00000165171	METTL27	-0.744692	0.596795
ENSG00000165181	SHOC1	0.958831	1.94373
ENSG00000165194	PCDH19	-0.650498	0.637061
ENSG00000165215	CLDN3	-1.06097	0.47931
ENSG00000165244	ZNF367	0.891449	1.85504
ENSG00000165312	OTUD1	-1.07651	0.474176
ENSG00000165376	CLDN2	1.70911	3.26959
ENSG00000165410	CFL2	0.947505	1.92853
ENSG00000165475	CRYL1	-1.00337	0.498833
ENSG00000165480	SKA3	0.803326	1.74512
ENSG00000165490	DDIAS	2.06641	4.18844
ENSG00000165501	LRR1	0.720275	1.6475
ENSG00000165526	RPUSD4	1.20463	2.30478
ENSG00000165671	NSD1	0.634604	1.55251
ENSG00000165695	AK8	-2.01456	0.24749
ENSG00000165714	BORCS5	-5.79042	0.018068
ENSG00000165730	STOX1	1.86733	3.64857
ENSG00000165731	RET	-0.930051	0.52484
ENSG00000165804	ZNF219	0.736827	1.66651
ENSG00000165810	BTNL9	-1.26397	0.416397
ENSG00000165832	TRUB1	-1.37201	0.386352
ENSG00000165868	HSPA12A	1.15229	2.22266
ENSG00000165879	FRAT1	-0.711934	0.610501
ENSG00000165949	IFI27	-0.647349	0.638452
ENSG00000165959	CLMN	-0.683763	0.622539
ENSG00000166046	TCP11L2	-1.01654	0.494302
ENSG00000166073	GPR176	-0.998907	0.500379
ENSG00000166147	FBN1	-0.808691	0.570899
ENSG00000166166	TRMT61A	0.935083	1.912
ENSG00000166224	SGPL1	-0.850191	0.554711
ENSG00000166257	SCN3B	-0.963797	0.512706
ENSG00000166275	BORCS7	0.637068	1.55517
ENSG00000166343	MSS51	-0.661919	0.632037
ENSG00000166349	RAG1	-1.33303	0.396935
ENSG00000166387	PPFIBP2	-0.68548	0.621799
ENSG00000166411	IDH3A	0.630903	1.54853
ENSG00000166432	ZMAT1	-1.31306	0.402467
ENSG00000166473	PKD1L2	-0.886351	0.540981
ENSG00000166483	WEE1	0.924908	1.89856
ENSG00000166510	CCDC68	-0.712114	0.610425
ENSG00000166592	RRAD	-0.980959	0.506643
ENSG00000166619	BLCAP	0.696523	1.62059
ENSG00000166734	GOLM2	-0.684689	0.62214
ENSG00000166750	SLFN5	-0.773301	0.585077
ENSG00000166780	BMERB1	-0.73697	0.599998
ENSG00000166783	MARF1	-0.96521	0.512204
ENSG00000166801	FAM111A	0.602504	1.51835
ENSG00000166803	PCLAF	0.85561	1.80952
ENSG00000166816	LDHD	-0.965759	0.512009
ENSG00000166823	MESP1	-1.24866	0.42084
ENSG00000166924	NYAP1	-0.600598	0.659481
ENSG00000166979	EVA1C	0.736008	1.66556
ENSG00000167011	NAT16	-1.67973	0.312142
ENSG00000167100	SAMD14	0.730727	1.65948
ENSG00000167103	PIP5KL1	-1.26516	0.416054
ENSG00000167118	URM1	0.707596	1.63308
ENSG00000167173	C15orf39	0.809159	1.75219
ENSG00000167216	KATNAL2	-0.712335	0.610332
ENSG00000167363	FN3K	-0.769399	0.586662
ENSG00000167371	PRRT2	-1.53156	0.345903
ENSG00000167384	ZNF180	0.652563	1.57196
ENSG00000167460	TPM4	-0.650693	0.636974
ENSG00000167470	MIDN	-0.728325	0.603604
ENSG00000167487	KLHL26	-2.6166	0.163052
ENSG00000167549	CORO6	-0.923725	0.527146
ENSG00000167550	RHEBL1	-0.725444	0.604811
ENSG00000167578	RAB4B	-0.879341	0.543616
ENSG00000167588	GPD1	0.691242	1.61467
ENSG00000167601	AXL	0.92869	1.90355
ENSG00000167604	NFKBID	0.729672	1.65826
ENSG00000167615	LENG8	-0.680082	0.62413
ENSG00000167632	TRAPPC9	-0.689129	0.620228
ENSG00000167637	ZNF283	0.628518	1.54598
ENSG00000167653	PSCA	0.775505	1.71179
ENSG00000167656	LY6D	1.3143	2.48682
ENSG00000167670	CHAF1A	0.732677	1.66172
ENSG00000167700	MFSD3	-0.772781	0.585288
ENSG00000167721	TSR1	0.600658	1.51641
ENSG00000167747	C19orf48	0.708701	1.63433
ENSG00000167754	KLK5	0.72726	1.65549
ENSG00000167755	KLK6	0.826756	1.77369
ENSG00000167766	ZNF83	-0.897498	0.536817
ENSG00000167772	ANGPTL4	-0.824734	0.564586
ENSG00000167774	ENSG00000167774	1.55037	2.92892
ENSG00000167799	NUDT8	-0.588058	0.665238
ENSG00000167807	ENSG00000167807	1.74873	3.36062
ENSG00000167842	MIS12	0.636018	1.55403
ENSG00000167900	TK1	0.702505	1.62733
ENSG00000167964	RAB26	-0.862762	0.549899
ENSG00000167971	CASKIN1	-0.733633	0.601387
ENSG00000167972	ABCA3	-0.894545	0.537917
ENSG00000168010	ATG16L2	-0.707377	0.612432
ENSG00000168026	TTC21A	-0.847584	0.555715
ENSG00000168077	SCARA3	1.11233	2.16195
ENSG00000168209	DDIT4	-1.10466	0.465012
ENSG00000168243	GNG4	-0.714203	0.609542
ENSG00000168280	KIF5C	-0.896207	0.537297
ENSG00000168301	KCTD6	-0.748991	0.59502
ENSG00000168306	ACOX2	-0.634853	0.644006
ENSG00000168385	SEPTIN2	0.754288	1.6868
ENSG00000168393	DTYMK	0.5895	1.50472
ENSG00000168404	MLKL	0.72807	1.65642
ENSG00000168453	HR	0.645863	1.56467
ENSG00000168461	RAB31	-1.0702	0.476254
ENSG00000168477	TNXB	-1.99489	0.250887
ENSG00000168481	LGI3	-0.713537	0.609823
ENSG00000168484	SFTPC	1.93855	3.83319
ENSG00000168491	CCDC110	-0.937047	0.522301
ENSG00000168496	FEN1	0.871946	1.83013
ENSG00000168505	GBX2	-0.728884	0.60337
ENSG00000168646	AXIN2	0.651198	1.57047
ENSG00000168675	LDLRAD4	-0.613552	0.653586
ENSG00000168710	AHCYL1	-0.780547	0.582146
ENSG00000168876	ANKRD49	0.5909	1.50619
ENSG00000168878	SFTPB	0.753486	1.68586
ENSG00000168899	VAMP5	-1.21575	0.430548
ENSG00000168913	ENHO	-0.624382	0.648698
ENSG00000168918	INPP5D	0.714798	1.64125
ENSG00000168924	LETM1	0.787324	1.72587
ENSG00000168952	STXBP6	-1.12684	0.457919
ENSG00000168961	LGALS9	-0.991295	0.503026
ENSG00000169031	COL4A3	-1.56027	0.339087
ENSG00000169045	HNRNPH1	0.669498	1.59052
ENSG00000169100	SLC25A6	-0.960654	0.513824
ENSG00000169129	AFAP1L2	-1.50139	0.353213
ENSG00000169136	ATF5	3.12148	8.70281
ENSG00000169139	UBE2V2	-0.616125	0.652421
ENSG00000169169	CPT1C	-0.935981	0.522687
ENSG00000169184	MN1	-0.627923	0.647107
ENSG00000169193	CCDC126	-0.757897	0.591358
ENSG00000169231	THBS3	-1.00175	0.499395
ENSG00000169241	SLC50A1	-0.604282	0.657799
ENSG00000169427	KCNK9	-1.91274	0.265587
ENSG00000169429	CXCL8	-1.03334	0.488579
ENSG00000169432	SCN9A	-1.08744	0.470596
ENSG00000169519	METTL15	-0.782467	0.581372
ENSG00000169621	APLF	-0.774275	0.584682
ENSG00000169660	HEXD	-0.586353	0.666024
ENSG00000169715	MT1E	0.824542	1.77097
ENSG00000169733	RFNG	-0.598706	0.660346
ENSG00000169758	TMEM266	-1.35286	0.391515
ENSG00000169851	PCDH7	-0.857116	0.552055
ENSG00000169884	WNT10B	0.777341	1.71397
ENSG00000169896	ITGAM	0.940791	1.91958
ENSG00000169918	OTUD7A	-1.29853	0.40654
ENSG00000169992	NLGN2	1.55111	2.93042
ENSG00000170006	TMEM154	-0.735202	0.600734
ENSG00000170011	MYRIP	-1.1701	0.444391
ENSG00000170100	ZNF778	0.902685	1.86954
ENSG00000170113	NIPA1	-3.39079	0.0953387
ENSG00000170122	FOXD4	0.915498	1.88622
ENSG00000170161	FAM88B	0.681007	1.60326
ENSG00000170231	FABP6	-0.615876	0.652534
ENSG00000170296	GABARAP	0.724144	1.65192
ENSG00000170345	FOS	-1.31364	0.402304
ENSG00000170364	SETMAR	0.939074	1.9173
ENSG00000170379	TCAF2	-0.6367	0.643182
ENSG00000170439	METTL7B	1.13553	2.19699
ENSG00000170468	RIOX1	0.966434	1.954
ENSG00000170500	LONRF2	1.04581	2.06453
ENSG00000170509	HSD17B13	-2.04948	0.241571
ENSG00000170522	ELOVL6	0.619436	1.53627
ENSG00000170540	ARL6IP1	-1.03293	0.488716
ENSG00000170579	DLGAP1	-1.15227	0.449917
ENSG00000170619	COMMD5	1.00991	2.01379
ENSG00000170667	RASA4B	-1.06991	0.47635
ENSG00000170684	ZNF296	0.722989	1.6506
ENSG00000170703	TTLL6	-0.723016	0.60583
ENSG00000170775	GPR37	-0.803597	0.572919
ENSG00000170855	TRIAP1	0.593951	1.50937
ENSG00000170915	PAQR8	-1.17066	0.444218
ENSG00000170955	CAVIN3	-1.00488	0.498312
ENSG00000170965	PLAC1	-0.735569	0.600581
ENSG00000171004	HS6ST2	0.918309	1.8899
ENSG00000171033	PKIA	-0.596899	0.661174
ENSG00000171105	INSR	-0.670821	0.628149
ENSG00000171161	ZNF672	0.638811	1.55705
ENSG00000171223	JUNB	-0.971906	0.509832
ENSG00000171262	FAM98B	-0.96639	0.511785
ENSG00000171303	KCNK3	1.63202	3.09946
ENSG00000171307	ZDHHC16	0.704939	1.63008
ENSG00000171346	KRT15	-0.947726	0.518449
ENSG00000171368	TPPP	-0.6888	0.62037
ENSG00000171385	KCND3	-0.641052	0.641245
ENSG00000171401	KRT13	1.10223	2.14687
ENSG00000171408	PDE7B	-1.33089	0.397523
ENSG00000171435	KSR2	-0.623156	0.649249
ENSG00000171450	CDK5R2	-0.97987	0.507025
ENSG00000171469	ZNF561	1.14809	2.2162
ENSG00000171475	WIPF2	-1.35647	0.390538
ENSG00000171487	NLRP5	-0.693232	0.618467
ENSG00000171492	LRRC8D	-0.676705	0.625593
ENSG00000171522	PTGER4	-1.04919	0.483241
ENSG00000171703	TCEA2	-0.814898	0.568449
ENSG00000171766	GATM	-0.959406	0.514268
ENSG00000171793	CTPS1	0.754366	1.68689
ENSG00000171798	KNDC1	-0.660573	0.632627
ENSG00000171843	MLLT3	-0.704791	0.613531
ENSG00000171848	RRM2	0.68446	1.6071
ENSG00000171862	PTEN	0.677909	1.59982
ENSG00000171992	SYNPO	-0.848479	0.55537
ENSG00000172014	ANKRD20A4P	-1.2549	0.419024
ENSG00000172031	EPHX4	0.615042	1.5316
ENSG00000172058	SERF1A	0.664004	1.58447
ENSG00000172059	KLF11	-0.683098	0.622826
ENSG00000172071	EIF2AK3	-0.607852	0.656173
ENSG00000172137	CALB2	-0.820893	0.566091
ENSG00000172159	FRMD3	-0.620284	0.650543
ENSG00000172171	TEFM	0.739817	1.66996
ENSG00000172183	ISG20	-0.84493	0.556738
ENSG00000172239	PAIP1	0.814583	1.75879
ENSG00000172264	MACROD2	-0.972151	0.509745
ENSG00000172318	B3GALT1	-1.61975	0.325393
ENSG00000172348	RCAN2	-2.00074	0.249872
ENSG00000172361	CFAP53	-1.02708	0.490701
ENSG00000172638	EFEMP2	-0.954772	0.515923
ENSG00000172687	ZNF738	0.850674	1.80334
ENSG00000172725	CORO1B	-0.996908	0.501073
ENSG00000172771	EFCAB12	-0.983734	0.505669
ENSG00000172780	RAB43	-0.600845	0.659368
ENSG00000172803	SNX32	-0.75617	0.592066
ENSG00000172901	LVRN	-1.22949	0.426468
ENSG00000172977	KAT5	-0.593958	0.662523
ENSG00000172992	DCAKD	-0.693499	0.618353
ENSG00000173153	ESRRA	-0.624846	0.648489
ENSG00000173210	ABLIM3	-1.19618	0.436429
ENSG00000173269	MMRN2	-1.29614	0.407215
ENSG00000173320	STOX2	-0.718609	0.607683
ENSG00000173366	ENSG00000173366	-0.807223	0.571481
ENSG00000173482	PTPRM	-0.831442	0.561967
ENSG00000173531	MST1	-0.974329	0.508976
ENSG00000173540	GMPPB	0.725033	1.65294
ENSG00000173581	CCDC106	-0.63168	0.645424
ENSG00000173598	NUDT4	-0.673663	0.626913
ENSG00000173638	SLC19A1	0.835844	1.7849
ENSG00000173706	HEG1	-0.926923	0.525979
ENSG00000173715	C11orf80	-0.860059	0.55093
ENSG00000173805	HAP1	-0.628488	0.646854
ENSG00000173846	PLK3	-1.1831	0.440405
ENSG00000173867	ENSG00000173867	1.09432	2.13513
ENSG00000173918	C1QTNF1	0.704254	1.6293
ENSG00000173926	MARCHF3	-0.669445	0.628748
ENSG00000173928	SWSAP1	0.957019	1.94129
ENSG00000173950	XXYLT1	-0.931182	0.524428
ENSG00000174099	MSRB3	2.21191	4.63289
ENSG00000174132	FAM174A	-0.741842	0.597975
ENSG00000174236	REP15	0.779117	1.71608
ENSG00000174238	PITPNA	0.875533	1.83469
ENSG00000174243	DDX23	0.586376	1.50147
ENSG00000174292	TNK1	0.848967	1.80121
ENSG00000174306	ZHX3	-0.629652	0.646332
ENSG00000174307	PHLDA3	0.646255	1.5651
ENSG00000174332	GLIS1	-1.43866	0.368909
ENSG00000174370	KCNJ5-AS1	0.851853	1.80482
ENSG00000174371	EXO1	0.906486	1.87447
ENSG00000174405	LIG4	0.750022	1.68182
ENSG00000174442	ZWILCH	0.775863	1.71221
ENSG00000174460	ZCCHC12	-1.2321	0.425696
ENSG00000174469	CNTNAP2	-0.616254	0.652363
ENSG00000174718	RESF1	0.865795	1.82234
ENSG00000174744	BRMS1	0.694178	1.61796
ENSG00000174840	PDE12	0.758251	1.69144
ENSG00000174912	METTL15P1	-0.62907	0.646593
ENSG00000174939	ASPHD1	-0.928879	0.525266
ENSG00000174950	CD164L2	-1.04894	0.483323
ENSG00000174977	PAIP1P2	0.768428	1.70341
ENSG00000175029	CTBP2	-0.915441	0.530182
ENSG00000175084	DES	-0.806692	0.571691
ENSG00000175087	PDIK1L	0.697732	1.62195
ENSG00000175155	YPEL2	-0.795377	0.576193
ENSG00000175182	FAM131A	-0.654467	0.63531
ENSG00000175197	DDIT3	-0.8159	0.568054
ENSG00000175198	PCCA	-0.618268	0.651453
ENSG00000175215	CTDSP2	-0.712753	0.610155
ENSG00000175264	CHST1	-1.60658	0.328376
ENSG00000175294	CATSPER1	-1.11762	0.460853
ENSG00000175305	CCNE2	1.19022	2.28187
ENSG00000175318	GRAMD2A	0.666015	1.58668
ENSG00000175395	ZNF25	-0.604455	0.65772
ENSG00000175449	RFESD	-0.780148	0.582307
ENSG00000175482	POLD4	-0.938566	0.521751
ENSG00000175556	LONRF3	0.596998	1.51257
ENSG00000175564	UCP3	1.28101	2.4301
ENSG00000175602	CCDC85B	-1.34268	0.394288
ENSG00000175764	TTLL11	-0.755379	0.592391
ENSG00000175874	CREG2	-1.47709	0.359212
ENSG00000175879	HOXD8	-2.09677	0.233781
ENSG00000175899	A2M	1.60121	3.03397
ENSG00000175920	DOK7	-0.948855	0.518044
ENSG00000176014	TUBB6	0.751736	1.68382
ENSG00000176020	AMIGO3	1.19186	2.28447
ENSG00000176087	SLC35A4	1.3787	2.60034
ENSG00000176101	SSNA1	-0.619929	0.650703
ENSG00000176105	YES1	0.627347	1.54472
ENSG00000176208	ATAD5	0.678705	1.6007
ENSG00000176209	SMIM19	-0.876909	0.544533
ENSG00000176383	B3GNT4	0.649385	1.5685
ENSG00000176401	EID2B	0.710265	1.6361
ENSG00000176422	SPRYD4	0.588699	1.50389
ENSG00000176438	SYNE3	-1.31895	0.400827
ENSG00000176454	LPCAT4	-0.824773	0.564571
ENSG00000176490	DIRAS1	-0.666657	0.629965
ENSG00000176641	RNF152	-0.935608	0.522822
ENSG00000176678	FOXL1	-1.34383	0.393973
ENSG00000176723	ZNF843	0.656628	1.57639
ENSG00000176845	METRNL	-0.642544	0.640583
ENSG00000176890	TYMS	0.934829	1.91166
ENSG00000176894	PXMP2	0.841476	1.79188
ENSG00000176896	TCEANC	-1.0543	0.481531
ENSG00000176909	MAMSTR	1.24609	2.37198
ENSG00000176920	FUT2	0.599631	1.51533
ENSG00000176928	GCNT4	-1.06712	0.47727
ENSG00000177302	TOP3A	0.763898	1.69807
ENSG00000177311	ZBTB38	2.59009	6.02135
ENSG00000177483	RBM44	-1.53676	0.344658
ENSG00000177508	IRX3	-0.839671	0.558771
ENSG00000177565	TBL1XR1	0.912184	1.88189
ENSG00000177570	SAMD12	-0.904965	0.534046
ENSG00000177606	JUN	1.85569	3.61925
ENSG00000177685	CRACR2B	0.642824	1.56138
ENSG00000177738	ANXA2R-OT1	0.662991	1.58336
ENSG00000177788	RAB4A-AS1	-0.620093	0.650629
ENSG00000177842	ZNF620	0.836634	1.78588
ENSG00000177889	UBE2N	-0.814268	0.568697
ENSG00000177989	ODF3B	-1.24766	0.421131
ENSG00000178026	LRRC75B	-0.682358	0.623146
ENSG00000178053	MLF1	-0.623366	0.649155
ENSG00000178150	ZNF114	1.3196	2.49597
ENSG00000178295	GEN1	1.21451	2.32061
ENSG00000178385	PLEKHM3	-0.587771	0.66537
ENSG00000178409	BEND3	0.994252	1.99205
ENSG00000178429	RPS3AP5	-0.768364	0.587083
ENSG00000178538	CA8	-0.661633	0.632162
ENSG00000178585	CTNNBIP1	-0.678077	0.624998
ENSG00000178607	ERN1	-0.832233	0.561659
ENSG00000178685	PARP10	0.595425	1.51092
ENSG00000178700	DHFR2	-0.614307	0.653244
ENSG00000178878	APOLD1	-1.14776	0.451325
ENSG00000178935	ZNF552	0.897328	1.86261
ENSG00000178982	EIF3K	0.739397	1.66948
ENSG00000178988	MRFAP1L1	0.839006	1.78882
ENSG00000179041	RRS1	0.595622	1.51112
ENSG00000179094	PER1	-1.00054	0.499814
ENSG00000179218	CALR	0.628973	1.54646
ENSG00000179240	GVQW3	-0.657866	0.633815
ENSG00000179387	ELMOD2	-0.590744	0.664
ENSG00000179388	EGR3	-1.0068	0.497648
ENSG00000179456	ZBTB18	-0.685132	0.621949
ENSG00000179476	C14orf28	-1.36088	0.389345
ENSG00000179477	ALOX12B	0.841881	1.79239
ENSG00000179532	DNHD1	-0.762829	0.589339
ENSG00000179715	PCED1B	-0.958474	0.514601
ENSG00000179833	SERTAD2	-0.905005	0.534031
ENSG00000179846	NKPD1	-1.06901	0.476647
ENSG00000179859	RNF227	-0.873862	0.545684
ENSG00000179862	CITED4	-1.58989	0.332197
ENSG00000179899	PHC1P1	-0.642864	0.64044
ENSG00000179935	LINC00652	0.702031	1.62679
ENSG00000179958	DCTPP1	0.836581	1.78581
ENSG00000180113	TDRD6	-0.643972	0.639949
ENSG00000180211	ENSG00000180211	-0.81712	0.567574
ENSG00000180423	HARBI1	0.680927	1.60317
ENSG00000180425	C11orf71	-0.758334	0.591178
ENSG00000180530	NRIP1	0.957636	1.94212
ENSG00000180574	EIF2S3B	1.23524	2.35421
ENSG00000180592	SKIDA1	1.58855	3.00748
ENSG00000180626	ZNF594	0.696698	1.62079
ENSG00000180658	OR2A4	-0.823161	0.565202
ENSG00000180694	TMEM64	-1.20447	0.433928
ENSG00000180720	CHRM4	-1.00387	0.498662
ENSG00000180815	MAP3K15	-1.01189	0.495895
ENSG00000180938	ZNF572	0.670547	1.59168
ENSG00000181027	FKRP	2.87038	7.31256
ENSG00000181045	SLC26A11	-0.860737	0.550671
ENSG00000181061	HIGD1A	0.774915	1.71109
ENSG00000181097	LINC02878	-0.77002	0.586409
ENSG00000181240	SLC25A41	-0.903716	0.534508
ENSG00000181381	DDX60L	-0.691769	0.619094
ENSG00000181418	DDN	1.13907	2.20238
ENSG00000181450	ZNF678	-1.34085	0.394788
ENSG00000181472	ZBTB2	1.08939	2.12784
ENSG00000181577	LINC03040	-1.71218	0.305199
ENSG00000181649	PHLDA2	-13.3847	9.34976e-05
ENSG00000181666	ZNF875	-0.595984	0.661593
ENSG00000181690	PLAG1	-2.04954	0.241561
ENSG00000181908	LINC02724	-0.839245	0.558936
ENSG00000181938	GINS3	1.13024	2.18894
ENSG00000182050	MGAT4C	-0.970635	0.510281
ENSG00000182057	OGFRP1	1.40866	2.65491
ENSG00000182093	GET1	-0.605337	0.657318
ENSG00000182141	ZNF708	1.00101	2.0014
ENSG00000182179	UBA7	-0.811457	0.569806
ENSG00000182180	MRPS16	-1.25969	0.417632
ENSG00000182220	ATP6AP2	-0.600711	0.659429
ENSG00000182247	UBE2E2	-0.631765	0.645386
ENSG00000182264	IZUMO1	-1.01616	0.494429
ENSG00000182308	DCAF4L1	1.3729	2.5899
ENSG00000182359	KBTBD3	-0.854048	0.55323
ENSG00000182372	CLN8	1.19946	2.29654
ENSG00000182459	TEX19	0.624479	1.54165
ENSG00000182472	CAPN12	-1.26807	0.415215
ENSG00000182473	EXOC7	0.692139	1.61568
ENSG00000182489	XKRX	-1.12112	0.459737
ENSG00000182504	CEP97	-0.941389	0.520731
ENSG00000182557	SPNS3	1.30466	2.47026
ENSG00000182606	TRAK1	-1.00473	0.498362
ENSG00000182704	TSKU	0.64296	1.56153
ENSG00000182732	RGS6	-1.08581	0.471128
ENSG00000182749	PAQR7	0.8003	1.74146
ENSG00000182759	MAFA	-0.832542	0.561539
ENSG00000182771	GRID1	-0.586903	0.66577
ENSG00000182841	RRP7BP	0.642045	1.56054
ENSG00000182890	GLUD2	-0.645578	0.639237
ENSG00000183128	CALHM3	-1.24816	0.420985
ENSG00000183281	PLGLB1	-0.648985	0.637729
ENSG00000183283	DAZAP2	0.807157	1.74976
ENSG00000183287	CCBE1	-1.57446	0.33577
ENSG00000183496	MEX3B	-0.605636	0.657182
ENSG00000183508	TENT5C	-0.99084	0.503185
ENSG00000183527	PSMG1	0.79408	1.73397
ENSG00000183604	SMG1P5	0.667318	1.58812
ENSG00000183621	ZNF438	-1.02276	0.492172
ENSG00000183625	CCR3	0.743158	1.67384
ENSG00000183628	DGCR6	-0.983736	0.505669
ENSG00000183647	ZNF530	0.916973	1.88815
ENSG00000183682	BMP8A	-0.705816	0.613096
ENSG00000183684	ALYREF	0.838215	1.78784
ENSG00000183718	TRIM52	0.656825	1.57661
ENSG00000183722	LHFPL6	-1.13288	0.456005
ENSG00000183775	KCTD16	-1.26016	0.417496
ENSG00000183778	B3GALT5	-2.18132	0.220474
ENSG00000183785	TUBA8	-1.22274	0.428467
ENSG00000183793	NPIPA5	2.75377	6.74476
ENSG00000183889	NPIPA9	-0.694512	0.617918
ENSG00000183979	NPB	-0.918884	0.528918
ENSG00000184005	ST6GALNAC3	-0.754653	0.592689
ENSG00000184156	KCNQ3	-1.15433	0.449276
ENSG00000184271	POU6F1	-0.611572	0.654483
ENSG00000184292	TACSTD2	-0.799112	0.574703
ENSG00000184319	RPL23AP82	-5.15852	0.0279982
ENSG00000184378	ACTRT3	1.6025	3.03669
ENSG00000184441	ENSG00000184441	1.19095	2.28303
ENSG00000184454	NCMAP	-1.00239	0.499171
ENSG00000184465	WDR27	-0.669963	0.628523
ENSG00000184492	FOXD4L1	0.798753	1.7396
ENSG00000184545	DUSP8	-1.90354	0.267287
ENSG00000184584	STING1	1.10276	2.14765
ENSG00000184588	PDE4B	0.733312	1.66245
ENSG00000184640	SEPTIN9	0.589515	1.50474
ENSG00000184678	H2BC21	0.871657	1.82976
ENSG00000184702	SEPTIN5	-1.35564	0.390762
ENSG00000184731	FAM110C	-0.908342	0.532797
ENSG00000184743	ATL3	0.621158	1.53811
ENSG00000184809	B3GALT5-AS1	-0.690215	0.619761
ENSG00000184860	SDR42E1	0.608906	1.5251
ENSG00000184908	CLCNKB	-1.00664	0.497703
ENSG00000184949	FAM227A	-0.645501	0.639271
ENSG00000184988	TMEM106A	0.860752	1.81598
ENSG00000184995	IFNE	1.55509	2.93852
ENSG00000185000	DGAT1	-0.861585	0.550348
ENSG00000185022	MAFF	-1.31209	0.402737
ENSG00000185043	CIB1	-0.819329	0.566705
ENSG00000185055	EFCAB10	1.15994	2.23448
ENSG00000185122	HSF1	0.944693	1.92478
ENSG00000185163	DDX51	0.828138	1.77539
ENSG00000185168	LINC00482	-0.706924	0.612625
ENSG00000185189	NRBP2	-0.600558	0.659499
ENSG00000185250	PPIL6	-1.24756	0.421159
ENSG00000185252	ZNF74	0.776897	1.71344
ENSG00000185267	CDNF	-0.691006	0.619422
ENSG00000185269	NOTUM	-1.12566	0.458293
ENSG00000185298	CCDC137	1.4495	2.73114
ENSG00000185303	SFTPA2	1.02092	2.02921
ENSG00000185304	RGPD2	3.80498	13.977
ENSG00000185305	ARL15	-0.797571	0.575317
ENSG00000185340	GAS2L1	-1.49478	0.354836
ENSG00000185352	HS6ST3	-1.97599	0.254195
ENSG00000185414	MRPL30	-0.78388	0.580803
ENSG00000185420	SMYD3	-0.669992	0.62851
ENSG00000185432	METTL7A	1.01046	2.01455
ENSG00000185477	GPRIN3	-1.25619	0.418649
ENSG00000185507	IRF7	-1.00079	0.499725
ENSG00000185522	LMNTD2	-1.43164	0.370709
ENSG00000185532	PRKG1	-1.15562	0.448875
ENSG00000185567	AHNAK2	-0.685944	0.621599
ENSG00000185686	PRAME	9.34454	650.11
ENSG00000185697	MYBL1	0.95033	1.93231
ENSG00000185716	MOSMO	-1.00654	0.49774
ENSG00000185728	YTHDF3	1.39768	2.63477
ENSG00000185904	LINC00839	0.639518	1.55781
ENSG00000185909	KLHDC8B	0.585183	1.50023
ENSG00000185920	PTCH1	-0.65086	0.6369
ENSG00000185950	IRS2	-0.592933	0.662993
ENSG00000186007	LEMD1	-2.53617	0.172399
ENSG00000186010	NDUFA13	-0.811876	0.569641
ENSG00000186115	CYP4F2	-1.74176	0.299004
ENSG00000186141	POLR3C	0.827578	1.7747
ENSG00000186204	CYP4F12	-0.672165	0.627564
ENSG00000186231	KLHL32	-0.920269	0.528411
ENSG00000186318	BACE1	-0.708487	0.611961
ENSG00000186352	ANKRD37	-1.84476	0.278401
ENSG00000186364	NUDT17	0.829579	1.77717
ENSG00000186417	GLDN	-1.0349	0.488049
ENSG00000186472	PCLO	-1.0013	0.499549
ENSG00000186529	CYP4F3	-1.15289	0.449724
ENSG00000186532	SMYD4	0.701557	1.62626
ENSG00000186642	PDE2A	-1.14426	0.452422
ENSG00000186723	OR10H1	-1.95808	0.25737
ENSG00000186787	SPIN2B	0.943621	1.92335
ENSG00000186815	TPCN1	-0.745082	0.596634
ENSG00000186871	ERCC6L	0.761696	1.69548
ENSG00000186897	C1QL4	-0.973834	0.509151
ENSG00000186951	PPARA	-0.841476	0.558072
ENSG00000187091	PLCD1	-0.981691	0.506386
ENSG00000187122	SLIT1	-0.957902	0.514805
ENSG00000187144	SPATA21	0.926448	1.90059
ENSG00000187164	SHTN1	0.678081	1.60001
ENSG00000187210	GCNT1	1.45453	2.74067
ENSG00000187231	SESTD1	-0.595314	0.6619
ENSG00000187325	TAF9B	0.837533	1.78699
ENSG00000187535	IFT140	-0.669108	0.628896
ENSG00000187554	TLR5	-0.639941	0.641739
ENSG00000187595	ZNF385C	-1.0337	0.488457
ENSG00000187605	TET3	0.616622	1.53328
ENSG00000187609	EXD3	-0.730251	0.602799
ENSG00000187621	TCL6	-0.58878	0.664905
ENSG00000187650	VMAC	-1.35419	0.391156
ENSG00000187678	SPRY4	-0.59426	0.662384
ENSG00000187720	THSD4	-1.13475	0.455414
ENSG00000187735	TCEA1	0.852146	1.80518
ENSG00000187808	SOWAHD	1.09439	2.13523
ENSG00000187833	C2orf78	-1.72104	0.30333
ENSG00000187908	DMBT1	-0.875987	0.544881
ENSG00000188015	S100A3	0.791712	1.73113
ENSG00000188033	ZNF490	1.55169	2.93161
ENSG00000188042	ARL4C	-0.678357	0.624876
ENSG00000188100	FAM25A	-0.707169	0.612521
ENSG00000188167	TMPPE	0.810969	1.75439
ENSG00000188177	ZC3H6	-1.7441	0.298521
ENSG00000188191	PRKAR1B	1.08853	2.12658
ENSG00000188242	PP7080	1.04316	2.06074
ENSG00000188283	ZNF383	-1.16507	0.445942
ENSG00000188290	HES4	-0.660749	0.63255
ENSG00000188321	ZNF559	1.38519	2.61207
ENSG00000188368	PRR19	0.794517	1.7345
ENSG00000188372	ZP3	-0.669689	0.628642
ENSG00000188488	SERPINA5	-0.588295	0.665129
ENSG00000188511	MIR3667HG	-1.31429	0.402123
ENSG00000188549	CCDC9B	0.769099	1.70421
ENSG00000188611	ASAH2	-0.686456	0.621379
ENSG00000188641	DPYD	-1.2418	0.422845
ENSG00000188687	SLC4A5	-1.02579	0.491142
ENSG00000188707	ZBED10P	1.16711	2.24562
ENSG00000188747	NOXA1	-0.802613	0.57331
ENSG00000188761	BCL2L15	0.864514	1.82073
ENSG00000188807	TMEM201	0.92491	1.89857
ENSG00000188825	LINC00910	-0.718315	0.607807
ENSG00000188985	DHFRP1	0.626439	1.54375
ENSG00000188993	LRRC66	-0.6387	0.642292
ENSG00000188994	ZNF292	0.698468	1.62278
ENSG00000189057	FAM111B	1.29702	2.4572
ENSG00000189060	H1-0	-0.687723	0.620833
ENSG00000189143	CLDN4	0.922998	1.89605
ENSG00000189180	ZNF33A	1.05132	2.07243
ENSG00000189190	ZNF600	0.942167	1.92141
ENSG00000189306	RRP7A	0.753942	1.68639
ENSG00000189337	KAZN	-0.768549	0.587008
ENSG00000189409	MMP23B	1.13448	2.19539
ENSG00000196072	BLOC1S2	1.37337	2.59076
ENSG00000196081	ZNF724	0.647714	1.56668
ENSG00000196083	IL1RAP	-0.818713	0.566947
ENSG00000196104	SPOCK3	-0.790667	0.578077
ENSG00000196110	ZNF699	-0.590535	0.664097
ENSG00000196132	MYT1	-0.872881	0.546055
ENSG00000196159	FAT4	-0.822281	0.565547
ENSG00000196220	SRGAP3	-0.641614	0.640995
ENSG00000196296	ATP2A1	-0.604465	0.657715
ENSG00000196337	CGB7	-0.701514	0.614927
ENSG00000196352	CD55	-0.654427	0.635328
ENSG00000196358	NTNG2	-1.57832	0.334872
ENSG00000196378	ZNF34	-0.632459	0.645076
ENSG00000196391	ZNF774	-0.648426	0.637976
ENSG00000196417	ZNF765	0.774715	1.71085
ENSG00000196418	ZNF124	0.916289	1.88725
ENSG00000196453	ZNF777	0.686365	1.60922
ENSG00000196497	IPO4	0.660443	1.58057
ENSG00000196511	TPK1	-0.939228	0.521512
ENSG00000196550	FAM72A	-0.610427	0.655003
ENSG00000196584	XRCC2	0.592285	1.50763
ENSG00000196597	ZNF782	0.853618	1.80703
ENSG00000196611	MMP1	-1.79301	0.288569
ENSG00000196639	HRH1	1.19181	2.28439
ENSG00000196684	HSH2D	-0.814499	0.568606
ENSG00000196693	ZNF33B	0.757876	1.691
ENSG00000196696	PDXDC2P-NPIPB14P	-1.18682	0.439272
ENSG00000196705	ZNF431	0.947856	1.929
ENSG00000196754	S100A2	1.04065	2.05716
ENSG00000196782	MAML3	-1.73404	0.30061
ENSG00000196810	CTBP1-DT	1.40627	2.65051
ENSG00000196911	KPNA5	0.746382	1.67758
ENSG00000196950	SLC39A10	-0.676853	0.625528
ENSG00000196951	SCOC-AS1	-0.831465	0.561958
ENSG00000196967	ZNF585A	1.01854	2.02587
ENSG00000196972	SMIM10L2B	-0.934773	0.523125
ENSG00000197020	ZNF100	0.645996	1.56482
ENSG00000197063	MAFG	-0.727868	0.603795
ENSG00000197121	PGAP1	1.57124	2.97161
ENSG00000197140	ADAM32	-0.978892	0.507369
ENSG00000197181	PIWIL2	-0.920298	0.5284
ENSG00000197329	PELI1	-0.601544	0.659048
ENSG00000197363	ZNF517	-0.96286	0.513039
ENSG00000197385	ZNF860	1.20177	2.30021
ENSG00000197406	DIO3	-1.05324	0.481886
ENSG00000197415	VEPH1	0.674449	1.59599
ENSG00000197417	SHPK	0.774357	1.71043
ENSG00000197444	OGDHL	-0.693349	0.618417
ENSG00000197451	HNRNPAB	0.705866	1.63112
ENSG00000197461	PDGFA	-0.587162	0.665651
ENSG00000197467	COL13A1	-1.29999	0.406128
ENSG00000197472	ZNF695	0.706872	1.63226
ENSG00000197483	ZNF628	-1.16349	0.446433
ENSG00000197536	IRF1-AS1	0.834276	1.78296
ENSG00000197562	RAB40C	-0.906999	0.533293
ENSG00000197566	ZNF624	-0.713167	0.60998
ENSG00000197582	GPX1P1	-0.629174	0.646546
ENSG00000197594	ENPP1	-0.683199	0.622783
ENSG00000197622	CDC42SE1	0.733275	1.66241
ENSG00000197702	PARVA	0.742522	1.6731
ENSG00000197712	FAM114A1	-0.6538	0.635604
ENSG00000197753	LHFPL5	-2.06429	0.239104
ENSG00000197763	TXNRD3	-0.81749	0.567428
ENSG00000197782	ZNF780A	0.786499	1.72488
ENSG00000197822	OCLN	-0.793784	0.576829
ENSG00000197847	SLC22A20P	0.797061	1.73756
ENSG00000197860	SGTB	-0.764861	0.58851
ENSG00000197872	CYRIA	-1.75554	0.296162
ENSG00000197879	MYO1C	-0.704565	0.613628
ENSG00000197948	FCHSD1	-0.645743	0.639164
ENSG00000197959	DNM3	-0.809539	0.570564
ENSG00000198040	ZNF84	1.94116	3.84015
ENSG00000198093	ZNF649	0.721194	1.64855
ENSG00000198142	SOWAHC	-0.945163	0.519371
ENSG00000198160	MIER1	0.902312	1.86906
ENSG00000198176	TFDP1	0.658585	1.57853
ENSG00000198182	ZNF607	1.18663	2.2762
ENSG00000198417	MT1F	-0.684105	0.622392
ENSG00000198420	TCAF1	-0.840831	0.558322
ENSG00000198464	ZNF480	0.880707	1.84128
ENSG00000198468	FLVCR1-DT	0.629601	1.54714
ENSG00000198478	SH3BGRL2	-0.647667	0.638312
ENSG00000198492	YTHDF2	0.711823	1.63787
ENSG00000198515	CNGA1	-1.38462	0.382991
ENSG00000198520	ARMH1	-0.721613	0.606419
ENSG00000198556	ZNF789	1.71406	3.28083
ENSG00000198576	ARC	-0.664001	0.631125
ENSG00000198585	NUDT16	1.30682	2.47395
ENSG00000198590	APRG1	-1.21255	0.431506
ENSG00000198668	CALM1	-0.988516	0.503996
ENSG00000198673	TAFA2	-0.877141	0.544445
ENSG00000198746	GPATCH3	0.643946	1.5626
ENSG00000198763	MT-ND2	0.585907	1.50098
ENSG00000198794	SCAMP5	-0.801195	0.573874
ENSG00000198796	ALPK2	1.10726	2.15436
ENSG00000198816	ZNF358	-8.33751	0.00309142
ENSG00000198824	CHAMP1	2.7272	6.62171
ENSG00000198825	INPP5F	-0.628866	0.646685
ENSG00000198826	ARHGAP11A	0.928169	1.90286
ENSG00000198830	HMGN2	0.931759	1.9076
ENSG00000198885	ITPRIPL1	1.03908	2.05491
ENSG00000198888	MT-ND1	0.59552	1.51102
ENSG00000198901	PRC1	0.82039	1.76588
ENSG00000198909	MAP3K3	-0.871812	0.54646
ENSG00000198917	SPOUT1	1.00488	2.00678
ENSG00000198918	RPL39	-0.605189	0.657385
ENSG00000198934	MAGEE1	-0.621888	0.64982
ENSG00000198939	ZFP2	1.36087	2.5684
ENSG00000198961	PJA2	-0.723241	0.605735
ENSG00000200087	SNORA73B	0.79068	1.72989
ENSG00000200418	SNORA63B	0.865367	1.8218
ENSG00000203326	ZNF525	0.625692	1.54295
ENSG00000203392	ENSG00000203392	-0.628574	0.646815
ENSG00000203499	IQANK1	0.825668	1.77236
ENSG00000203666	EFCAB2	0.772632	1.70838
ENSG00000203667	COX20	0.589609	1.50484
ENSG00000203668	CHML	0.761436	1.69518
ENSG00000203711	LINC02901	-1.09764	0.467281
ENSG00000203724	C1orf53	0.840969	1.79125
ENSG00000203727	SAMD5	-0.980315	0.506869
ENSG00000203780	FANK1	-0.796194	0.575866
ENSG00000203867	RBM20	-0.715231	0.609108
ENSG00000204052	LRRC73	-1.22958	0.426441
ENSG00000204054	LINC00963	-0.884173	0.541798
ENSG00000204055	IER5L-AS1	0.788363	1.72711
ENSG00000204060	FOXO6	-0.730967	0.6025
ENSG00000204186	ZDBF2	-0.665201	0.630601
ENSG00000204334	ERICH2	-1.35796	0.390133
ENSG00000204351	SKIC2	-0.987642	0.504301
ENSG00000204394	VARS1	-0.604401	0.657744
ENSG00000204435	CSNK2B	4.6513	25.1293
ENSG00000204439	C6orf47	0.858381	1.813
ENSG00000204514	ZNF814	1.13825	2.20113
ENSG00000204524	ZNF805	-1.05377	0.481708
ENSG00000204560	DHX16	1.0317	2.04443
ENSG00000204604	ZNF468	0.782366	1.71995
ENSG00000204619	PPP1R11	1.16214	2.23789
ENSG00000204682	MIR1915HG	1.155	2.22684
ENSG00000204778	ZNG1DP	-0.656859	0.634258
ENSG00000204815	ODAD4	-0.786123	0.5799
ENSG00000204822	MRPL53	-1.16678	0.445416
ENSG00000204899	MZT1	0.693306	1.61698
ENSG00000204920	ZNF155	-0.766989	0.587643
ENSG00000204923	FBXO48	-1.09125	0.469353
ENSG00000204934	ATP6V0E2-AS1	0.652561	1.57196
ENSG00000205078	SYCE1L	-0.7116	0.610642
ENSG00000205129	C4orf47	-0.885484	0.541306
ENSG00000205133	TRIQK	-1.72669	0.302145
ENSG00000205189	ZBTB10	-0.617789	0.651669
ENSG00000205236	ENSG00000205236	0.801353	1.74273
ENSG00000205277	MUC12	-1.99229	0.25134
ENSG00000205309	NT5M	-1.323	0.399702
ENSG00000205544	TMEM256	-1.04393	0.485006
ENSG00000205571	SMN2	0.7921	1.73159
ENSG00000205593	DENND6B	-0.800755	0.574049
ENSG00000205639	MFSD2B	-0.674723	0.626453
ENSG00000205643	CDPF1	-0.660774	0.632539
ENSG00000205744	DENND1C	-1.12006	0.460074
ENSG00000205795	CYS1	-0.665745	0.630363
ENSG00000205835	GMNC	-0.937089	0.522286
[truncated: 759 more rows]
