# Supplementary material for: TRUB1 is a novel biomarker for promoting malignancy in colorectal cancer via NFκB signaling
Source: Gastroenterol Rep (Oxf). 2025 Apr 21;13:goaf027. doi: 10.1093/gastro/goaf027 (PMC12011359; doi:10.1093/gastro/goaf027)
Supplement: goaf027_Supplementary_Data [file goaf027_supplementary_data.zip › Supplementary table2.xlsx]

## Sheet: Sheet1
Supplementary Table2. The matrix of RNA-seq sequencing of shTRUB1-2 proceed data, showing genes with |Foldchange|≥1.5
gene_id	gene_name	log2FC(Sh2/Con)	Foldchange
ENSG00000002726	AOC1	0.796929	1.7374
ENSG00000002745	WNT16	-0.655923	0.634669
ENSG00000002834	LASP1	-1.28559	0.410204
ENSG00000003400	CASP10	0.851884	1.80486
ENSG00000004799	PDK4	-0.794694	0.576465
ENSG00000004864	SLC25A13	0.630523	1.54813
ENSG00000005187	ACSM3	-0.765136	0.588398
ENSG00000005379	TSPOAP1	1.04101	2.05766
ENSG00000006015	REX1BD	-0.701081	0.615111
ENSG00000006047	YBX2	-0.69454	0.617906
ENSG00000006283	CACNA1G	-0.739611	0.598901
ENSG00000006555	TTC22	0.917139	1.88837
ENSG00000006837	CDKL3	0.757813	1.69093
ENSG00000007312	CD79B	1.52997	2.8878
ENSG00000007314	SCN4A	-0.875612	0.545023
ENSG00000007923	DNAJC11	0.6465	1.56537
ENSG00000007968	E2F2	1.59588	3.02279
ENSG00000008323	PLEKHG6	-0.640563	0.641463
ENSG00000008441	NFIX	-1.27357	0.413634
ENSG00000009950	MLXIPL	-0.596337	0.661431
ENSG00000010310	GIPR	-0.803358	0.573014
ENSG00000010626	LRRC23	-0.742743	0.597602
ENSG00000010704	HFE	0.622971	1.54004
ENSG00000011478	QPCTL	-0.693888	0.618186
ENSG00000013275	PSMC4	0.891223	1.85475
ENSG00000013588	GPRC5A	-0.770757	0.58611
ENSG00000014138	POLA2	1.24088	2.36342
ENSG00000014257	ACP3	1.85729	3.62326
ENSG00000016391	CHDH	0.709739	1.63551
ENSG00000018236	CNTN1	-0.831973	0.56176
ENSG00000019186	CYP24A1	-1.22004	0.429271
ENSG00000020129	NCDN	0.727575	1.65585
ENSG00000020181	ADGRA2	-0.990276	0.503381
ENSG00000021300	PLEKHB1	0.814934	1.75922
ENSG00000021355	SERPINB1	-0.667957	0.629397
ENSG00000022267	FHL1	-0.753116	0.593321
ENSG00000023171	GRAMD1B	0.656135	1.57586
ENSG00000023445	BIRC3	-0.802893	0.573199
ENSG00000023839	ABCC2	0.709925	1.63572
ENSG00000025423	HSD17B6	0.768142	1.70307
ENSG00000025708	TYMP	-0.72593	0.604607
ENSG00000026025	VIM	0.862219	1.81783
ENSG00000026036	RTEL1-TNFRSF6B	-0.936505	0.522497
ENSG00000026103	FAS	0.731111	1.65992
ENSG00000026508	CD44	-0.980909	0.50666
ENSG00000026652	AGPAT4	-0.776069	0.583956
ENSG00000029363	BCLAF1	0.794174	1.73408
ENSG00000029534	ANK1	0.895126	1.85977
ENSG00000030582	GRN	-1.78985	0.289201
ENSG00000031003	FAM13B	0.730896	1.65967
ENSG00000035141	FAM136A	0.609528	1.52576
ENSG00000036530	CYP46A1	-0.634483	0.644172
ENSG00000036672	USP2	-0.990895	0.503166
ENSG00000039139	DNAH5	-1.4266	0.372007
ENSG00000040531	CTNS	0.780502	1.71773
ENSG00000042286	AIFM2	0.818827	1.76397
ENSG00000043143	JADE2	1.09293	2.13306
ENSG00000047056	WDR37	0.645204	1.56396
ENSG00000047644	WWC3	-0.796749	0.575645
ENSG00000048140	TSPAN17	1.31504	2.48809
ENSG00000049130	KITLG	-0.840824	0.558325
ENSG00000049239	H6PD	-1.04515	0.484595
ENSG00000049247	UTS2	1.23462	2.35319
ENSG00000052802	MSMO1	-0.874763	0.545343
ENSG00000053918	KCNQ1	-1.05825	0.480213
ENSG00000054179	ENTPD2	-0.696709	0.616978
ENSG00000055070	SZRD1	-0.742979	0.597504
ENSG00000055118	KCNH2	-0.962979	0.512996
ENSG00000055813	CCDC85A	-1.8778	0.272098
ENSG00000056558	TRAF1	-0.6052	0.65738
ENSG00000056586	RC3H2	0.813793	1.75783
ENSG00000056736	IL17RB	0.629981	1.54754
ENSG00000057019	DCBLD2	-0.88721	0.540659
ENSG00000059145	UNKL	1.1077	2.15501
ENSG00000059728	MXD1	-1.00904	0.496875
ENSG00000060762	MPC1	-0.895164	0.537686
ENSG00000061455	PRDM6	-1.42945	0.371272
ENSG00000062370	ZNF112	0.791667	1.73107
ENSG00000063241	ISOC2	0.646464	1.56533
ENSG00000063322	MED29	-0.856132	0.552432
ENSG00000064652	SNX24	0.8428	1.79353
ENSG00000064932	SBNO2	-0.63703	0.643036
ENSG00000065328	MCM10	0.678486	1.60046
ENSG00000065600	PACC1	0.702423	1.62724
ENSG00000065618	COL17A1	0.890891	1.85432
ENSG00000066117	SMARCD1	-0.602415	0.658651
ENSG00000066230	SLC9A3	2.55157	5.86274
ENSG00000066923	STAG3	-0.635038	0.643924
ENSG00000067167	TRAM1	0.810454	1.75376
ENSG00000067560	RHOA	-0.591115	0.66383
ENSG00000067836	ROGDI	-1.29749	0.406834
ENSG00000068650	ATP11A	0.797869	1.73853
ENSG00000068903	SIRT2	-0.834602	0.560738
ENSG00000068976	PYGM	-1.09706	0.467467
ENSG00000069869	NEDD4	0.876837	1.83634
ENSG00000070404	FSTL3	-1.0174	0.494006
ENSG00000071054	MAP4K4	0.596925	1.51249
ENSG00000071073	MGAT4A	-0.611751	0.654402
ENSG00000071242	RPS6KA2	-0.766293	0.587926
ENSG00000072071	ADGRL1	1.03534	2.0496
ENSG00000072135	PTPN18	-0.611387	0.654567
ENSG00000072182	ASIC4	-2.17446	0.221524
ENSG00000072274	TFRC	1.55972	2.94797
ENSG00000072422	RHOBTB1	-1.04163	0.485777
ENSG00000072501	SMC1A	0.603927	1.51985
ENSG00000072657	TRHDE	-0.96333	0.512872
ENSG00000072778	ACADVL	-0.586993	0.665729
ENSG00000072818	ACAP1	-0.816241	0.56792
ENSG00000072864	NDE1	-0.773978	0.584803
ENSG00000072952	IRAG1	0.76025	1.69378
ENSG00000072954	TMEM38A	0.592084	1.50742
ENSG00000073008	PVR	-0.837106	0.559765
ENSG00000073605	GSDMB	-0.627248	0.64741
ENSG00000074219	TEAD2	0.83291	1.78127
ENSG00000074696	HACD3	0.852675	1.80585
ENSG00000074935	TUBE1	-0.673676	0.626907
ENSG00000074966	TXK	0.612564	1.52897
ENSG00000075223	SEMA3C	-0.746035	0.59624
ENSG00000075407	ZNF37A	0.746274	1.67745
ENSG00000075891	PAX2	-0.767474	0.587445
ENSG00000076003	MCM6	1.13302	2.19317
ENSG00000076356	PLXNA2	-0.590091	0.664301
ENSG00000076604	TRAF4	0.772943	1.70875
ENSG00000076641	PAG1	-0.850225	0.554698
ENSG00000078018	MAP2	-1.27247	0.41395
ENSG00000078081	LAMP3	-0.788049	0.579127
ENSG00000078124	ACER3	-0.818598	0.566993
ENSG00000078140	UBE2K	0.650524	1.56974
ENSG00000079332	SAR1A	0.619573	1.53642
ENSG00000079337	RAPGEF3	-1.70237	0.307282
ENSG00000079385	CEACAM1	0.954306	1.93765
ENSG00000079999	KEAP1	0.764795	1.69913
ENSG00000080546	SESN1	0.940338	1.91898
ENSG00000080822	CLDND1	0.757041	1.69002
ENSG00000081052	COL4A4	-0.811597	0.569751
ENSG00000081059	TCF7	-1.065	0.477972
ENSG00000081181	ARG2	-0.816997	0.567622
ENSG00000081870	HSPB11	0.713603	1.6399
ENSG00000082146	STRADB	-0.700293	0.615447
ENSG00000082497	SERTAD4	1.49817	2.82483
ENSG00000082996	RNF13	0.614322	1.53084
ENSG00000083168	KAT6A	0.658681	1.57864
ENSG00000083812	ZNF324	1.23301	2.35056
ENSG00000084073	ZMPSTE24	1.16581	2.24359
ENSG00000084092	NOA1	-0.903984	0.534409
ENSG00000084444	FAM234B	-0.650233	0.637177
ENSG00000084710	EFR3B	-0.655206	0.634985
ENSG00000085231	AK6	1.90778	3.75232
ENSG00000085465	OVGP1	-1.11237	0.462535
ENSG00000085491	SLC25A24	-5.16465	0.0278796
ENSG00000085721	RRN3	0.719242	1.64632
ENSG00000086061	DNAJA1	0.6893	1.6125
ENSG00000086475	SEPHS1	0.609965	1.52622
ENSG00000086544	ITPKC	-0.91311	0.531039
ENSG00000086730	LAT2	-0.621016	0.650213
ENSG00000087076	HSD17B14	-1.39744	0.379603
ENSG00000087095	NLK	0.749562	1.68128
ENSG00000087111	PIGS	-1.0783	0.473585
ENSG00000087116	ADAMTS2	-1.17924	0.441585
ENSG00000088002	SULT2B1	-0.763512	0.58906
ENSG00000088340	FER1L4	-0.727403	0.60399
ENSG00000088899	LZTS3	-0.78312	0.581109
ENSG00000088986	DYNLL1	0.58663	1.50174
ENSG00000089050	RBBP9	0.914887	1.88542
ENSG00000089157	RPLP0	-0.587898	0.665312
ENSG00000089472	HEPH	1.14809	2.21621
ENSG00000089685	BIRC5	1.14788	2.21588
ENSG00000089692	LAG3	-0.745637	0.596405
ENSG00000089916	GPATCH2L	-0.792321	0.577414
ENSG00000090006	LTBP4	-0.894911	0.53778
ENSG00000090013	BLVRB	-0.767841	0.587296
ENSG00000090316	MAEA	1.13356	2.19399
ENSG00000090339	ICAM1	0.742958	1.6736
ENSG00000090376	IRAK3	-1.00963	0.496674
ENSG00000090612	ZNF268	0.750915	1.68286
ENSG00000090857	PDPR	-1.52885	0.346553
ENSG00000091137	SLC26A4	-1.78676	0.289822
ENSG00000091409	ITGA6	-0.68185	0.623366
ENSG00000091513	TF	-1.65105	0.318409
ENSG00000091527	CDV3	0.753678	1.68609
ENSG00000091536	MYO15A	-0.659341	0.633168
ENSG00000091651	ORC6	0.729191	1.65771
ENSG00000091656	ZFHX4	0.591625	1.50694
ENSG00000091879	ANGPT2	1.13747	2.19995
ENSG00000092203	TOX4	0.8202	1.76565
ENSG00000092295	TGM1	-1.88077	0.271539
ENSG00000092421	SEMA6A	-0.774945	0.584411
ENSG00000092758	COL9A3	0.636161	1.55419
ENSG00000092853	CLSPN	0.59921	1.51489
ENSG00000092964	DPYSL2	0.967891	1.95598
ENSG00000095002	MSH2	0.595398	1.51089
ENSG00000095303	PTGS1	-0.8545	0.553057
ENSG00000095370	SH2D3C	-1.04026	0.486238
ENSG00000095539	SEMA4G	-0.973568	0.509245
ENSG00000095951	HIVEP1	0.597626	1.51322
ENSG00000096060	FKBP5	0.637801	1.55596
ENSG00000099250	NRP1	0.638223	1.55641
ENSG00000099326	MZF1	-0.802861	0.573211
ENSG00000099338	CATSPERG	-0.654251	0.635405
ENSG00000099364	FBXL19	0.951101	1.93335
ENSG00000099624	ATP5F1D	-1.43843	0.36897
ENSG00000099849	RASSF7	1.02862	2.04007
ENSG00000099875	MKNK2	-0.704216	0.613776
ENSG00000099974	DDTL	-4.04027	0.0607797
ENSG00000099977	DDT	0.585235	1.50028
ENSG00000099994	SUSD2	-0.906625	0.533431
ENSG00000100014	SPECC1L	1.06287	2.08908
ENSG00000100027	YPEL1	1.00847	2.01177
ENSG00000100031	GGT1	-1.73843	0.299697
ENSG00000100033	PRODH	-0.783333	0.581023
ENSG00000100060	MFNG	-0.690666	0.619568
ENSG00000100100	PIK3IP1	0.826005	1.77277
ENSG00000100139	MICALL1	0.707274	1.63272
ENSG00000100162	CENPM	0.723531	1.65122
ENSG00000100271	TTLL1	-1.03145	0.489219
ENSG00000100298	APOBEC3H	0.923702	1.89698
ENSG00000100299	ARSA	-0.74772	0.595544
ENSG00000100302	RASD2	-0.622193	0.649683
ENSG00000100335	MIEF1	0.728531	1.65695
ENSG00000100346	CACNA1I	-1.47442	0.359879
ENSG00000100413	POLR3H	0.631112	1.54876
ENSG00000100427	MLC1	-1.34121	0.394691
ENSG00000100441	KHNYN	-1.42457	0.372531
ENSG00000100478	AP4S1	1.43954	2.71234
ENSG00000100505	TRIM9	-0.623356	0.649159
ENSG00000100583	SAMD15	1.13717	2.19948
ENSG00000100605	ITPK1	-0.924181	0.526979
ENSG00000100744	GSKIP	0.731481	1.66034
ENSG00000100867	DHRS2	-1.99948	0.250091
ENSG00000100926	TM9SF1	-0.716601	0.60853
ENSG00000100968	NFATC4	-1.23875	0.423739
ENSG00000100979	PLTP	-0.688908	0.620323
ENSG00000101049	SGK2	-1.47338	0.360138
ENSG00000101109	STK4	-0.961609	0.513484
ENSG00000101191	DIDO1	0.625066	1.54228
ENSG00000101335	MYL9	0.726446	1.65456
ENSG00000101346	POFUT1	1.52285	2.87359
ENSG00000101577	LPIN2	0.601619	1.51742
ENSG00000101605	MYOM1	-0.956649	0.515252
ENSG00000101665	SMAD7	0.851756	1.8047
ENSG00000101680	LAMA1	0.849004	1.80126
ENSG00000101745	ANKRD12	0.794143	1.73405
ENSG00000101846	STS	0.851085	1.80386
ENSG00000101850	GPR143	0.789413	1.72837
ENSG00000101883	RHOXF1	-0.85619	0.552409
ENSG00000101966	XIAP	2.20857	4.62217
ENSG00000102034	ELF4	-0.773371	0.585049
ENSG00000102057	KCND1	-1.08702	0.470733
ENSG00000102096	PIM2	0.755402	1.6881
ENSG00000102125	TAFAZZIN	-0.588134	0.665203
ENSG00000102158	MAGT1	0.7484	1.67993
ENSG00000102359	SRPX2	0.619269	1.5361
ENSG00000102780	DGKH	-0.607195	0.656472
ENSG00000102870	ZNF629	0.637123	1.55522
ENSG00000102878	HSF4	-1.28866	0.409332
ENSG00000102886	GDPD3	-0.954804	0.515912
ENSG00000102908	NFAT5	-1.45164	0.365606
ENSG00000102931	ARL2BP	0.707621	1.63311
ENSG00000103021	CCDC113	-0.585383	0.666472
ENSG00000103037	SETD6	0.696178	1.62021
ENSG00000103064	SLC7A6	-0.605689	0.657157
ENSG00000103066	PLA2G15	-0.779124	0.582721
ENSG00000103089	FA2H	-0.923793	0.527121
ENSG00000103253	HAGHL	-1.03679	0.487411
ENSG00000103254	ANTKMT	-0.94907	0.517966
ENSG00000103260	METRN	-1.034	0.488353
ENSG00000103269	RHBDL1	-1.24662	0.421434
ENSG00000103316	CRYM	-0.685799	0.621662
ENSG00000103319	EEF2K	-0.73542	0.600643
ENSG00000103495	MAZ	-1.00268	0.499073
ENSG00000103522	IL21R	0.636469	1.55452
ENSG00000103540	CCP110	0.60243	1.51827
ENSG00000103599	IQCH	-0.777322	0.583449
ENSG00000104081	BMF	-0.639784	0.641809
ENSG00000104324	CPQ	-0.670332	0.628362
ENSG00000104343	UBE2W	-0.596439	0.661384
ENSG00000104490	NCALD	0.714596	1.64102
ENSG00000104643	MTMR9	-0.604768	0.657577
ENSG00000104660	LEPROTL1	0.815664	1.76011
ENSG00000104814	MAP4K1	-2.4835	0.17881
ENSG00000104863	LIN7B	-0.819748	0.566541
ENSG00000104870	FCGRT	-1.14333	0.452713
ENSG00000104888	SLC17A7	-0.933318	0.523652
ENSG00000104899	AMH	-1.05989	0.479668
ENSG00000104967	NOVA2	-1.21721	0.430114
ENSG00000105146	AURKC	-0.805158	0.572299
ENSG00000105227	PRX	-1.65877	0.316708
ENSG00000105270	CLIP3	-0.731587	0.602241
ENSG00000105289	TJP3	-0.745092	0.59663
ENSG00000105373	NOP53	-0.983858	0.505626
ENSG00000105376	ICAM5	-0.923021	0.527403
ENSG00000105427	CNFN	-0.596546	0.661336
ENSG00000105443	CYTH2	-0.631219	0.645631
ENSG00000105472	CLEC11A	-0.876266	0.544776
ENSG00000105479	ODAD1	-0.695622	0.617443
ENSG00000105516	DBP	-0.82276	0.565359
ENSG00000105519	CAPS	-1.4509	0.365792
ENSG00000105552	BCAT2	-1.25801	0.41812
ENSG00000105639	JAK3	-0.914903	0.53038
ENSG00000105671	DDX49	0.593795	1.50921
ENSG00000105737	GRIK5	-0.865197	0.548972
ENSG00000105750	ZNF85	0.901458	1.86795
ENSG00000105755	ETHE1	-1.19076	0.438071
ENSG00000105793	GTPBP10	-0.695472	0.617507
ENSG00000105808	RASA4	-0.710864	0.610954
ENSG00000105810	CDK6	0.736841	1.66652
ENSG00000105971	CAV2	-0.778577	0.582942
ENSG00000106006	HOXA6	-0.64775	0.638275
ENSG00000106070	GRB10	0.737036	1.66675
ENSG00000106089	STX1A	-0.832078	0.56172
ENSG00000106123	EPHB6	-0.681546	0.623497
ENSG00000106144	CASP2	-0.854259	0.553149
ENSG00000106246	PTCD1	0.617595	1.53432
ENSG00000106330	MOSPD3	-0.928172	0.525524
ENSG00000106336	FBXO24	-0.719964	0.607113
ENSG00000106366	SERPINE1	-1.17462	0.443
ENSG00000106635	BCL7B	-0.628448	0.646872
ENSG00000106636	YKT6	1.04038	2.05677
ENSG00000106723	SPIN1	1.54093	2.90982
ENSG00000107104	KANK1	0.70695	1.63235
ENSG00000107263	RAPGEF1	-0.653813	0.635598
ENSG00000107443	CCNJ	0.598169	1.51379
ENSG00000107485	GATA3	-0.620471	0.650458
ENSG00000107731	UNC5B	-1.13967	0.453864
ENSG00000107738	VSIR	-0.606053	0.656992
ENSG00000107815	TWNK	-1.72312	0.302893
ENSG00000107831	FGF8	-1.76834	0.293546
ENSG00000107872	FBXL15	-1.02225	0.492347
ENSG00000107902	LHPP	-0.820156	0.566381
ENSG00000107984	DKK1	-0.740601	0.59849
ENSG00000108179	PPIF	0.850204	1.80276
ENSG00000108187	PBLD	1.19314	2.28649
ENSG00000108244	KRT23	1.00693	2.00963
ENSG00000108387	SEPTIN4	-0.655046	0.635055
ENSG00000108479	GALK1	-1.01396	0.495184
ENSG00000108825	PTGES3L-AARSD1	5.38196	41.6996
ENSG00000108840	HDAC5	-0.767766	0.587326
ENSG00000108852	MPP2	0.68703	1.60997
ENSG00000109107	ALDOC	-0.672766	0.627303
ENSG00000109667	SLC2A9	0.798403	1.73918
ENSG00000109919	MTCH2	0.684127	1.60673
ENSG00000109929	SC5D	-0.921439	0.527982
ENSG00000110042	DTX4	0.588906	1.50411
ENSG00000110104	CCDC86	0.61859	1.53537
ENSG00000110169	HPX	-0.651305	0.636704
ENSG00000110171	TRIM3	0.644506	1.5632
ENSG00000110172	CHORDC1	-0.759658	0.590636
ENSG00000110321	EIF4G2	0.680826	1.60306
ENSG00000110330	BIRC2	0.729053	1.65755
ENSG00000110427	KIAA1549L	-0.713254	0.609943
ENSG00000110436	SLC1A2	-1.63142	0.32277
ENSG00000110583	NAA40	0.786429	1.7248
ENSG00000110768	GTF2H1	0.6453	1.56406
ENSG00000110881	ASIC1	-0.673483	0.626991
ENSG00000111199	TRPV4	1.42089	2.67751
ENSG00000111247	RAD51AP1	0.614725	1.53127
ENSG00000111348	ARHGDIB	0.648356	1.56738
ENSG00000111450	STX2	-1.30143	0.405724
ENSG00000111700	SLCO1B3	0.66309	1.58347
ENSG00000111711	GOLT1B	1.14671	2.21408
ENSG00000111817	DSE	1.25182	2.38142
ENSG00000111906	HDDC2	0.724825	1.6527
ENSG00000112062	MAPK14	0.779571	1.71662
ENSG00000112078	KCTD20	2.04294	4.12084
ENSG00000112139	MDGA1	-0.722628	0.605992
ENSG00000112245	PTP4A1	0.67932	1.60138
ENSG00000112306	RPS12	-0.688405	0.62054
ENSG00000112419	PHACTR2	0.935572	1.91265
ENSG00000112473	SLC39A7	0.847903	1.79988
ENSG00000112541	PDE10A	0.798274	1.73902
ENSG00000112576	CCND3	0.906295	1.87423
ENSG00000112599	GUCA1B	-1.19794	0.435897
ENSG00000113140	SPARC	0.625969	1.54325
ENSG00000113312	TTC1	0.607682	1.52381
ENSG00000113368	LMNB1	0.726317	1.65441
ENSG00000113389	NPR3	0.591637	1.50696
ENSG00000113558	SKP1	0.948324	1.92963
ENSG00000113583	C5orf15	0.822722	1.76874
ENSG00000113621	TXNDC15	0.643655	1.56228
ENSG00000113966	ARL6	1.02954	2.04137
ENSG00000114378	HYAL1	0.665274	1.58587
ENSG00000114529	C3orf52	-0.589028	0.66479
ENSG00000114626	ABTB1	-0.695375	0.617549
ENSG00000114771	AADAC	-0.657334	0.634049
ENSG00000114841	DNAH1	-1.15401	0.449375
ENSG00000114861	FOXP1	0.897125	1.86235
ENSG00000114988	LMAN2L	0.641956	1.56044
ENSG00000115129	TP53I3	1.08801	2.1258
ENSG00000115137	DNAJC27	-0.719922	0.60713
ENSG00000115266	APC2	0.848825	1.80103
ENSG00000115271	GCA	-1.30793	0.403899
ENSG00000115318	LOXL3	0.644236	1.56291
ENSG00000115468	EFHD1	-0.769749	0.586519
ENSG00000115541	HSPE1	0.646354	1.56521
ENSG00000115596	WNT6	-0.771115	0.585964
ENSG00000115604	IL18R1	-0.708442	0.611981
ENSG00000115616	SLC9A2	0.993305	1.99074
ENSG00000115738	ID2	-0.600474	0.659537
ENSG00000115756	HPCAL1	-0.835047	0.560565
ENSG00000115844	DLX2	0.78818	1.72689
ENSG00000115884	SDC1	0.641418	1.55986
ENSG00000116285	ERRFI1	-0.741031	0.598312
ENSG00000116353	MECR	-0.644239	0.63983
ENSG00000116396	KCNC4	-1.30402	0.404997
ENSG00000116406	EDEM3	-1.10064	0.466309
ENSG00000116497	S100PBP	0.854571	1.80822
ENSG00000116521	SCAMP3	2.99911	7.99509
ENSG00000116574	RHOU	-0.718935	0.607546
ENSG00000116698	SMG7	0.669816	1.59087
ENSG00000116717	GADD45A	-0.740163	0.598672
ENSG00000116793	PHTF1	0.618042	1.53479
ENSG00000116874	WARS2	-0.689853	0.619917
ENSG00000116981	NT5C1A	-2.19492	0.218406
ENSG00000116985	BMP8B	-0.7794	0.582609
ENSG00000116990	MYCL	-1.24763	0.42114
ENSG00000117016	RIMS3	-0.671055	0.628047
ENSG00000117115	PADI2	-1.41003	0.376303
ENSG00000117245	KIF17	-0.690627	0.619584
ENSG00000117266	CDK18	-0.792754	0.577241
ENSG00000117305	HMGCL	-0.616481	0.65226
ENSG00000117318	ID3	1.27957	2.42767
ENSG00000117407	ARTN	-1.4179	0.374257
ENSG00000117425	PTCH2	-0.773428	0.585026
ENSG00000117479	SLC19A2	0.733873	1.6631
ENSG00000117528	ABCD3	0.69864	1.62297
ENSG00000117586	TNFSF4	1.47555	2.78089
ENSG00000117602	RCAN3	-1.44602	0.367033
ENSG00000117632	STMN1	0.634547	1.55245
ENSG00000117748	RPA2	0.618195	1.53495
ENSG00000117877	POLR1G	0.958815	1.94371
ENSG00000118194	TNNT2	-0.80681	0.571644
ENSG00000118263	KLF7	-0.976228	0.508307
ENSG00000118473	SGIP1	1.29164	2.44806
ENSG00000118557	PMFBP1	-0.774227	0.584702
ENSG00000118579	MED28	-1.03811	0.486964
ENSG00000119138	KLF9	-0.934867	0.523091
ENSG00000119139	TJP2	-1.13644	0.454882
ENSG00000119231	SENP5	0.648615	1.56766
ENSG00000119401	TRIM32	0.722269	1.64977
ENSG00000119514	GALNT12	-0.644309	0.639799
ENSG00000119669	IRF2BPL	-0.671976	0.627646
ENSG00000119711	ALDH6A1	-0.859975	0.550962
ENSG00000119737	GPR75	0.665751	1.58639
ENSG00000119812	FAM98A	-0.724452	0.605227
ENSG00000119862	LGALSL	-0.589107	0.664754
ENSG00000119917	IFIT3	1.37311	2.59028
ENSG00000119922	IFIT2	0.744082	1.67491
ENSG00000120049	KCNIP2	-0.690735	0.619538
ENSG00000120055	C10orf95	-1.20128	0.43489
ENSG00000120129	DUSP1	-0.626357	0.64781
ENSG00000120162	MOB3B	-0.861575	0.550351
ENSG00000120256	LRP11	-0.641768	0.640927
ENSG00000120694	HSPH1	0.653425	1.5729
ENSG00000120697	ALG5	1.2344	2.35283
ENSG00000120738	EGR1	-1.52985	0.346314
ENSG00000120742	SERP1	0.58609	1.50117
ENSG00000121057	AKAP1	0.70015	1.62467
ENSG00000121274	TENT4B	0.70039	1.62494
ENSG00000121966	CXCR4	0.744135	1.67497
ENSG00000122390	NAA60	0.67884	1.60085
ENSG00000122477	LRRC39	-0.911495	0.531634
ENSG00000122644	ARL4A	-0.689106	0.620238
ENSG00000122691	TWIST1	-0.806341	0.57183
ENSG00000122861	PLAU	-0.66233	0.631857
ENSG00000122877	EGR2	-0.808582	0.570943
ENSG00000122952	ZWINT	0.700752	1.62535
ENSG00000122965	RBM19	0.82441	1.77081
ENSG00000123094	RASSF8	-0.816483	0.567824
ENSG00000123219	CENPK	0.594147	1.50958
ENSG00000123297	TSFM	0.855484	1.80937
ENSG00000123374	CDK2	0.965284	1.95245
ENSG00000123427	EEF1AKMT3	0.864341	1.82051
ENSG00000123473	STIL	0.600701	1.51645
ENSG00000123609	NMI	1.27369	2.41778
ENSG00000123612	ACVR1C	-1.67046	0.314152
ENSG00000124006	OBSL1	-0.73407	0.601205
ENSG00000124074	ENKD1	-0.755042	0.592529
ENSG00000124120	TTPAL	2.87674	7.34486
ENSG00000124171	PARD6B	-0.652084	0.636361
ENSG00000124222	STX16	-0.686048	0.621554
ENSG00000124370	MCEE	-0.713128	0.609996
ENSG00000124406	ATP8A1	-1.02047	0.492955
ENSG00000124429	POF1B	-0.689402	0.620111
ENSG00000124459	ZNF45	0.701708	1.62643
ENSG00000124541	RRP36	0.620063	1.53694
ENSG00000124602	UNC5CL	-0.799155	0.574686
ENSG00000124920	MYRF	-1.40152	0.378531
ENSG00000124942	AHNAK	0.6478	1.56678
ENSG00000125089	SH3TC1	-1.06059	0.479436
ENSG00000125246	CLYBL	-0.614146	0.653316
ENSG00000125351	UPF3B	0.588427	1.50361
ENSG00000125430	HS3ST3B1	-0.825643	0.564231
ENSG00000125434	SLC25A35	-0.711163	0.610828
ENSG00000125449	ARMC7	0.973035	1.96297
ENSG00000125650	PSPN	-0.935658	0.522804
ENSG00000125652	ALKBH7	-1.05409	0.481602
ENSG00000125740	FOSB	-1.07812	0.473647
ENSG00000125746	EML2	-0.723962	0.605432
ENSG00000125775	SDCBP2	1.33789	2.52781
ENSG00000125779	PANK2	0.689119	1.6123
ENSG00000125814	NAPB	0.898155	1.86368
ENSG00000125844	RRBP1	0.744778	1.67572
ENSG00000125845	BMP2	-1.06377	0.478382
ENSG00000125952	MAX	-0.889724	0.539718
ENSG00000125968	ID1	-0.655484	0.634863
ENSG00000126217	MCF2L	-0.66993	0.628537
ENSG00000126243	LRFN3	-0.607267	0.656439
ENSG00000126391	FRMD8	0.781081	1.71842
ENSG00000126458	RRAS	-0.630717	0.645855
ENSG00000126562	WNK4	-1.56444	0.338109
ENSG00000126653	NSRP1	-1.46046	0.363377
ENSG00000126759	CFP	-0.918924	0.528903
ENSG00000126768	TIMM17B	-0.987745	0.504265
ENSG00000126804	ZBTB1	0.73325	1.66238
ENSG00000126821	SGPP1	0.967099	1.95491
ENSG00000126878	AIF1L	2.32684	5.01706
ENSG00000126903	SLC10A3	0.743609	1.67436
ENSG00000126945	HNRNPH2	1.0148	2.02062
ENSG00000127184	COX7C	-0.747486	0.595641
ENSG00000127364	TAS2R4	-0.821302	0.565931
ENSG00000127415	IDUA	-1.20521	0.433706
ENSG00000127445	PIN1	-1.1571	0.448414
ENSG00000127528	KLF2	-1.11255	0.462475
ENSG00000127774	EMC6	-0.754608	0.592707
ENSG00000127946	HIP1	-0.771988	0.58561
ENSG00000128011	LRFN1	-0.769505	0.586619
ENSG00000128016	ZFP36	-1.62452	0.324318
ENSG00000128040	SPINK2	-0.650272	0.63716
ENSG00000128191	DGCR8	0.849493	1.80187
ENSG00000128245	YWHAH	0.694118	1.61789
ENSG00000128271	ADORA2A	-0.756489	0.591935
ENSG00000128335	APOL2	0.672811	1.59418
ENSG00000128482	RNF112	-1.504	0.352575
ENSG00000128510	CPA4	-1.61137	0.327288
ENSG00000128564	VGF	-1.69539	0.30877
ENSG00000128573	FOXP2	-0.71918	0.607443
ENSG00000128604	IRF5	-0.776817	0.583653
ENSG00000128610	FEZF1	0.768589	1.7036
ENSG00000128872	TMOD2	-0.872354	0.546255
ENSG00000128891	CCDC32	0.684207	1.60682
ENSG00000129055	ANAPC13	0.828378	1.77569
ENSG00000129219	PLD2	-0.611238	0.654635
ENSG00000129226	CD68	-1.3805	0.384085
ENSG00000129355	CDKN2D	-0.895042	0.537731
ENSG00000129473	BCL2L2	1.95234	3.87001
ENSG00000129474	AJUBA	0.839439	1.78935
ENSG00000129559	NEDD8	0.611306	1.52764
ENSG00000129757	CDKN1C	-0.997663	0.500811
ENSG00000129910	CDH15	-0.82945	0.562744
ENSG00000129933	MAU2	0.743585	1.67433
ENSG00000129946	SHC2	0.839585	1.78953
ENSG00000130066	SAT1	-1.14585	0.451923
ENSG00000130158	DOCK6	-0.744046	0.597063
ENSG00000130270	ATP8B3	-0.8042	0.57268
ENSG00000130294	KIF1A	-0.638239	0.642497
ENSG00000130299	GTPBP3	-0.727503	0.603948
ENSG00000130304	SLC27A1	-0.847332	0.555812
ENSG00000130313	PGLS	-0.948877	0.518035
ENSG00000130402	ACTN4	-0.587108	0.665676
ENSG00000130517	PGPEP1	-0.705593	0.613191
ENSG00000130522	JUND	-0.711555	0.610662
ENSG00000130558	OLFM1	-1.24396	0.422211
ENSG00000130589	HELZ2	-0.618437	0.651376
ENSG00000130720	FIBCD1	-0.841687	0.557991
ENSG00000130731	METTL26	-0.775174	0.584318
ENSG00000130748	TMEM160	-1.13591	0.455048
ENSG00000130770	ATP5IF1	-0.781368	0.581815
ENSG00000130962	PRRG1	0.617113	1.5338
ENSG00000130997	POLN	0.656037	1.57575
ENSG00000131080	EDA2R	0.940852	1.91966
ENSG00000131094	C1QL1	-1.30425	0.40493
ENSG00000131165	CHMP1A	0.602715	1.51857
ENSG00000131188	PRR7	-0.972008	0.509796
ENSG00000131389	SLC6A6	-0.680572	0.623918
ENSG00000131400	NAPSA	-0.822934	0.565291
ENSG00000131409	LRRC4B	-0.59971	0.659887
ENSG00000131470	PSMC3IP	0.997772	1.99691
ENSG00000131471	AOC3	-0.882723	0.542343
ENSG00000131652	THOC6	-0.655237	0.634971
ENSG00000131746	TNS4	1.1359	2.19756
ENSG00000131779	PEX11B	-1.02074	0.492863
ENSG00000132207	SLX1A	-1.12989	0.45695
ENSG00000132274	TRIM22	0.982641	1.97608
ENSG00000132394	EEFSEC	-1.33367	0.396759
ENSG00000132436	FIGNL1	0.878526	1.8385
ENSG00000132471	WBP2	-1.3374	0.395733
ENSG00000132563	REEP2	1.26109	2.39677
ENSG00000132604	TERF2	0.998017	1.99725
ENSG00000132623	ANKEF1	0.663427	1.58384
ENSG00000132639	SNAP25	0.850824	1.80353
ENSG00000132646	PCNA	0.628829	1.54631
ENSG00000132688	NES	0.791882	1.73133
ENSG00000132716	DCAF8	-0.594832	0.662122
ENSG00000132773	TOE1	0.856178	1.81024
ENSG00000133106	EPSTI1	-0.613919	0.65342
ENSG00000133315	MACROD1	-0.810295	0.570265
ENSG00000133433	GSTT2B	0.602913	1.51878
ENSG00000133985	TTC9	-0.632892	0.644883
ENSG00000134049	IER3IP1	0.814902	1.75918
ENSG00000134070	IRAK2	0.692454	1.61603
ENSG00000134086	VHL	0.970352	1.95932
ENSG00000134107	BHLHE40	-1.0102	0.496476
ENSG00000134108	ARL8B	0.874395	1.83324
ENSG00000134245	WNT2B	-0.835959	0.560211
ENSG00000134256	CD101	0.653969	1.57349
ENSG00000134291	TMEM106C	-0.83007	0.562502
ENSG00000134297	PLEKHA8P1	0.711372	1.63736
ENSG00000134326	CMPK2	0.619142	1.53596
ENSG00000134531	EMP1	-0.892343	0.538739
ENSG00000134982	APC	-1.7662	0.293982
ENSG00000135052	GOLM1	0.8238	1.77006
ENSG00000135074	ADAM19	-1.15845	0.447994
ENSG00000135083	CCNJL	0.663929	1.58439
ENSG00000135114	OASL	-0.841517	0.558056
ENSG00000135127	BICDL1	-0.726325	0.604441
ENSG00000135314	KHDC1	0.777567	1.71424
ENSG00000135406	PRPH	-1.32891	0.398069
ENSG00000135437	RDH5	-1.35443	0.391088
ENSG00000135447	PPP1R1A	-0.607779	0.656206
ENSG00000135473	PAN2	-0.656346	0.634483
ENSG00000135480	KRT7	-0.59497	0.662058
ENSG00000135535	CD164	-1.63278	0.322465
ENSG00000135541	AHI1	-0.602142	0.658775
ENSG00000135604	STX11	-0.981875	0.506321
ENSG00000135638	EMX1	-0.739965	0.598754
ENSG00000135678	CPM	-0.911116	0.531773
ENSG00000135686	KLHL36	-0.671673	0.627778
ENSG00000135821	GLUL	0.627821	1.54523
ENSG00000135823	STX6	1.14574	2.21259
ENSG00000135925	WNT10A	-0.631024	0.645718
ENSG00000135940	COX5B	-0.717377	0.608202
ENSG00000135999	EPC2	0.642732	1.56128
ENSG00000136010	ALDH1L2	-0.619251	0.651009
ENSG00000136048	DRAM1	1.45187	2.73562
ENSG00000136108	CKAP2	0.859766	1.81474
ENSG00000136114	THSD1	-0.742146	0.597849
ENSG00000136149	RPL13AP25	-0.654844	0.635144
ENSG00000136153	LMO7	0.658987	1.57897
ENSG00000136161	RCBTB2	1.00529	2.00735
ENSG00000136167	LCP1	0.632823	1.5506
ENSG00000136197	C7orf25	0.816275	1.76085
ENSG00000136250	AOAH	1.35918	2.56538
ENSG00000136367	ZFHX2	0.848822	1.80103
ENSG00000136378	ADAMTS7	-0.669481	0.628733
ENSG00000136383	ALPK3	-0.647825	0.638242
ENSG00000136504	KAT7	0.734575	1.66391
ENSG00000136531	SCN2A	1.8932	3.71458
ENSG00000136630	HLX	-0.831672	0.561878
ENSG00000136826	KLF4	-1.2659	0.41584
ENSG00000136874	STX17	-0.711305	0.610767
ENSG00000136932	TRMO	0.636577	1.55464
ENSG00000137070	IL11RA	-1.01194	0.495878
ENSG00000137094	DNAJB5	0.827914	1.77512
ENSG00000137101	CD72	-1.93083	0.262278
ENSG00000137193	PIM1	-1.06586	0.477687
ENSG00000137309	HMGA1	-0.937054	0.522298
ENSG00000137310	TCF19	2.09616	4.27569
ENSG00000137393	RNF144B	0.701434	1.62612
ENSG00000137449	CPEB2	0.941052	1.91993
ENSG00000137501	SYTL2	0.612223	1.52861
ENSG00000137507	LRRC32	-1.11792	0.460758
ENSG00000137648	TMPRSS4	0.760982	1.69464
ENSG00000137713	PPP2R1B	0.796015	1.7363
ENSG00000137726	FXYD6	0.654233	1.57378
ENSG00000137814	HAUS2	-0.903645	0.534534
ENSG00000137841	PLCB2	0.587761	1.50291
ENSG00000138036	DYNC2LI1	-1.23275	0.425507
ENSG00000138069	RAB1A	0.7139	1.64023
ENSG00000138092	CENPO	1.10035	2.14407
ENSG00000138138	ATAD1	0.782137	1.71968
ENSG00000138166	DUSP5	-0.89792	0.53666
ENSG00000138347	MYPN	-0.690167	0.619782
ENSG00000138449	SLC40A1	0.755008	1.68764
ENSG00000138613	APH1B	1.75531	3.37599
ENSG00000138617	PARP16	0.593961	1.50939
ENSG00000138623	SEMA7A	-0.813579	0.568969
ENSG00000138629	UBL7	-2.41119	0.188
ENSG00000138678	GPAT3	-0.602791	0.658479
ENSG00000138760	SCARB2	0.879321	1.83951
ENSG00000138769	CDKL2	-0.727845	0.603805
ENSG00000138771	SHROOM3	0.704033	1.62905
ENSG00000138798	EGF	1.03346	2.04693
ENSG00000138942	RNF185	1.10407	2.1496
ENSG00000139112	GABARAPL1	1.41903	2.67406
ENSG00000139289	PHLDA1	-0.593298	0.662826
ENSG00000139291	TMEM19	0.611287	1.52762
ENSG00000139324	TMTC3	0.897593	1.86295
ENSG00000139438	FAM222A	0.805182	1.74737
ENSG00000139445	FOXN4	1.02362	2.03301
ENSG00000139531	SUOX	0.7222	1.6497
ENSG00000139547	RDH16	-0.759776	0.590588
ENSG00000139567	ACVRL1	1.31295	2.48449
ENSG00000139574	NPFF	-2.43298	0.185182
ENSG00000139618	BRCA2	0.599596	1.51529
ENSG00000139631	CSAD	-0.886085	0.54108
ENSG00000139644	TMBIM6	-0.760494	0.590294
ENSG00000139714	MORN3	1.85222	3.61055
ENSG00000139726	DENR	0.865517	1.82199
ENSG00000139899	CBLN3	0.807457	1.75012
ENSG00000139946	PELI2	-0.703225	0.614198
ENSG00000139971	ARMH4	-1.05534	0.481185
ENSG00000139998	RAB15	1.03058	2.04285
ENSG00000140057	AK7	-0.71854	0.607712
ENSG00000140092	FBLN5	0.984992	1.9793
ENSG00000140263	SORD	-0.612726	0.65396
ENSG00000140367	UBE2Q2	0.745545	1.67661
ENSG00000140400	MAN2C1	-0.673607	0.626937
ENSG00000140406	TLNRD1	-0.627697	0.647209
ENSG00000140450	ARRDC4	-1.71133	0.305377
ENSG00000140511	HAPLN3	-1.09475	0.468218
ENSG00000140678	ITGAX	-0.677121	0.625412
ENSG00000140691	ARMC5	-0.767645	0.587376
ENSG00000140830	TXNL4B	0.607936	1.52408
ENSG00000140931	CMTM3	0.654327	1.57388
ENSG00000140987	ZSCAN32	-0.739477	0.598956
ENSG00000141314	RHBDL3	-1.70457	0.306813
ENSG00000141404	GNAL	-1.08141	0.472566
ENSG00000141519	CCDC40	-0.740101	0.598697
ENSG00000141526	SLC16A3	0.619287	1.53612
ENSG00000141576	RNF157	-0.867938	0.547929
ENSG00000141655	TNFRSF11A	-0.928435	0.525428
ENSG00000141682	PMAIP1	-0.814395	0.568647
ENSG00000141738	GRB7	-0.69232	0.618858
ENSG00000141741	MIEN1	-0.589346	0.664644
ENSG00000141933	TPGS1	-1.31115	0.402998
ENSG00000141956	PRDM15	-0.60594	0.657043
ENSG00000142046	TMEM91	-1.42176	0.373256
ENSG00000142185	TRPM2	0.59772	1.51332
ENSG00000142197	DOP1B	-0.897879	0.536675
ENSG00000142233	NTN5	-1.40067	0.378753
ENSG00000142235	LMTK3	-0.687189	0.621063
ENSG00000142396	ERVK3-1	-0.657152	0.634129
ENSG00000142459	EVI5L	-0.724132	0.605361
ENSG00000142544	CTU1	-0.868832	0.54759
ENSG00000142606	MMEL1	-1.2383	0.423873
ENSG00000142609	CFAP74	-0.697474	0.616651
ENSG00000142677	IL22RA1	0.737587	1.66738
ENSG00000142694	EVA1B	-1.34646	0.393256
ENSG00000142765	SYTL1	-0.599165	0.660136
ENSG00000142910	TINAGL1	-0.869657	0.547277
ENSG00000143001	TMEM61	-1.90014	0.267917
ENSG00000143033	MTF2	0.65607	1.57578
ENSG00000143178	TBX19	-0.779694	0.58249
ENSG00000143195	ILDR2	-1.04875	0.483386
ENSG00000143217	NECTIN4	0.629858	1.54741
ENSG00000143344	RGL1	0.722842	1.65043
ENSG00000143374	TARS2	-0.648098	0.638121
ENSG00000143376	SNX27	0.588535	1.50372
ENSG00000143382	ADAMTSL4	-1.02769	0.490494
ENSG00000143384	MCL1	1.86562	3.64424
ENSG00000143393	PI4KB	-0.792349	0.577403
ENSG00000143418	CERS2	-1.39371	0.380585
ENSG00000143933	CALM2	-0.604719	0.6576
ENSG00000144182	LIPT1	-1.12576	0.45826
ENSG00000144355	DLX1	1.13032	2.18908
ENSG00000144445	KANSL1L	0.8095	1.7526
ENSG00000144452	ABCA12	0.611297	1.52763
ENSG00000144580	CNOT9	0.761546	1.69531
ENSG00000144596	GRIP2	-1.46258	0.362844
ENSG00000144730	IL17RD	-1.37991	0.384242
ENSG00000144785	ENSG00000144785	8.70373	416.95
ENSG00000144935	TRPC1	-0.600021	0.659744
ENSG00000145002	FAM86B2	-0.975748	0.508476
ENSG00000145012	LPP	-0.863501	0.549617
ENSG00000145020	AMT	0.758926	1.69223
ENSG00000145022	TCTA	0.789013	1.72789
ENSG00000145040	UCN2	1.29008	2.44542
ENSG00000145198	VWA5B2	-0.989969	0.503489
ENSG00000145335	SNCA	-0.899325	0.536138
ENSG00000145337	PYURF	3.6904	12.9099
ENSG00000145354	CISD2	0.649918	1.56908
ENSG00000145425	RPS3A	-0.716041	0.608766
ENSG00000145506	NKD2	-0.771674	0.585737
ENSG00000145536	ADAMTS16	-0.665058	0.630663
ENSG00000145592	RPL37	-0.587285	0.665594
ENSG00000145687	SSBP2	-0.865952	0.548684
ENSG00000145725	PPIP5K2	0.624144	1.5413
ENSG00000145782	ATG12	-0.694786	0.617801
ENSG00000145907	G3BP1	0.748681	1.68026
ENSG00000146005	PSD2	-1.38804	0.382084
ENSG00000146072	TNFRSF21	-0.870668	0.546894
ENSG00000146090	RASGEF1C	-1.43365	0.370192
ENSG00000146166	LGSN	-1.28168	0.411315
ENSG00000146233	CYP39A1	0.687163	1.61011
ENSG00000146425	DYNLT1	-0.587172	0.665646
ENSG00000146677	RPL32P18	-0.79126	0.577839
ENSG00000146700	SSC4D	0.644084	1.56275
ENSG00000146733	PSPH	0.640954	1.55936
ENSG00000146833	TRIM4	-0.805586	0.57213
ENSG00000147119	CHST7	-0.678734	0.624713
ENSG00000147155	EBP	0.7842	1.72214
ENSG00000147403	RPL10	-0.608303	0.655968
ENSG00000147606	SLC26A7	0.816477	1.7611
ENSG00000147689	FAM83A	-1.27408	0.413489
ENSG00000147789	ZNF7	-0.703257	0.614184
ENSG00000147872	PLIN2	0.649486	1.56861
ENSG00000148082	SHC3	-1.17257	0.44363
ENSG00000148090	AUH	-0.776514	0.583776
ENSG00000148120	AOPEP	0.755547	1.68827
ENSG00000148290	SURF1	0.915131	1.88574
ENSG00000148297	MED22	-0.809339	0.570643
ENSG00000148300	REXO4	0.593926	1.50935
ENSG00000148339	SLC25A25	0.879853	1.84019
ENSG00000148426	PROSER2	-0.633989	0.644392
ENSG00000148516	ZEB1	-0.786832	0.579615
ENSG00000148832	PAOX	0.929125	1.90412
ENSG00000148841	ITPRIP	-0.670221	0.62841
ENSG00000149016	TUT1	-1.40931	0.376492
ENSG00000149050	ZNF214	0.676424	1.59817
ENSG00000149054	ZNF215	-0.659038	0.633301
ENSG00000149150	SLC43A1	-0.603574	0.658121
ENSG00000149187	CELF1	-0.929927	0.524885
ENSG00000149212	SESN3	0.603514	1.51941
ENSG00000149257	SERPINH1	0.601744	1.51755
ENSG00000149273	RPS3	-0.61433	0.653233
ENSG00000149357	LAMTOR1	0.872883	1.83132
ENSG00000149380	P4HA3	-1.01239	0.495723
ENSG00000149527	PLCH2	-2.80261	0.143328
ENSG00000149646	CNBD2	-0.705711	0.61314
ENSG00000149654	CDH22	-0.946495	0.518892
ENSG00000149792	MRPL49	-0.67896	0.624616
ENSG00000150637	CD226	1.32127	2.49887
ENSG00000150773	PIH1D2	0.68715	1.6101
ENSG00000150867	PIP4K2A	-0.827295	0.563585
ENSG00000151006	PRSS53	-0.925932	0.52634
ENSG00000151136	ABTB3	-0.797932	0.575173
ENSG00000151208	DLG5	1.08647	2.12354
ENSG00000151233	GXYLT1	0.707392	1.63285
ENSG00000151303	ENSG00000151303	-1.59542	0.330926
ENSG00000151725	CENPU	0.651037	1.5703
ENSG00000151835	SACS	2.15686	4.45942
ENSG00000151967	SCHIP1	1.25874	2.39286
ENSG00000152127	MGAT5	0.704302	1.62936
ENSG00000152332	UHMK1	-1.55442	0.340467
ENSG00000152433	ZNF547	-0.904506	0.534216
ENSG00000152518	ZFP36L2	-0.757934	0.591342
ENSG00000152642	GPD1L	1.55255	2.93335
ENSG00000152661	GJA1	-1.77883	0.291419
ENSG00000152683	SLC30A6	0.955002	1.93858
ENSG00000152705	CATSPER3	0.94726	1.92821
ENSG00000152766	ANKRD22	-0.740709	0.598445
ENSG00000152894	PTPRK	-0.739211	0.599067
ENSG00000152944	MED21	-0.915394	0.530199
ENSG00000153044	CENPH	-0.634418	0.6442
ENSG00000153162	BMP6	-0.794655	0.576481
ENSG00000153234	NR4A2	-0.648875	0.637777
ENSG00000153253	SCN3A	1.04808	2.06778
ENSG00000153291	SLC25A27	-0.695523	0.617486
ENSG00000153395	LPCAT1	-1.16621	0.445591
ENSG00000153561	RMND5A	0.64033	1.55869
ENSG00000153714	LURAP1L	-0.628366	0.646909
ENSG00000153790	C7orf31	0.604562	1.52052
ENSG00000153832	FBXO36	-0.661615	0.63217
ENSG00000153930	ANKFN1	-0.960088	0.514025
ENSG00000153944	MSI2	-1.31185	0.402804
ENSG00000153993	SEMA3D	-0.790956	0.577961
ENSG00000154065	ANKRD29	-0.941854	0.520563
ENSG00000154114	TBCEL	1.72789	3.31243
ENSG00000154229	PRKCA	-0.851241	0.554308
ENSG00000154839	SKA1	1.79989	3.48193
ENSG00000154978	VOPP1	1.19486	2.28922
ENSG00000155115	GTF3C6	0.591586	1.5069
ENSG00000155367	PPM1J	-0.752316	0.59365
ENSG00000155380	SLC16A1	1.5745	2.97831
ENSG00000155428	TRIM74	-0.753179	0.593295
ENSG00000155506	LARP1	0.606043	1.52208
ENSG00000155508	CNOT8	-0.776324	0.583853
ENSG00000155629	PIK3AP1	0.702715	1.62756
ENSG00000155657	TTN	1.01096	2.01525
ENSG00000155755	TMEM237	0.61729	1.53399
ENSG00000155792	DEPTOR	-0.876918	0.544529
ENSG00000156172	CFAP418	-0.626136	0.64791
ENSG00000156298	TSPAN7	-0.59052	0.664103
ENSG00000156313	RPGR	-0.65536	0.634917
ENSG00000156381	ANKRD9	-0.83793	0.559446
ENSG00000156471	PTDSS1	0.836203	1.78535
ENSG00000156508	EEF1A1	-0.685213	0.621914
ENSG00000156531	PHF6	0.608106	1.52426
ENSG00000156966	B3GNT7	-0.794979	0.576352
ENSG00000156990	RPUSD3	-0.743835	0.59715
ENSG00000157036	EXOG	1.03318	2.04653
ENSG00000157191	NECAP2	0.656276	1.57601
ENSG00000157353	FCSK	-0.679123	0.624545
ENSG00000157388	CACNA1D	0.709773	1.63555
ENSG00000157654	PALM2AKAP2	1.31377	2.48591
ENSG00000157657	ZNF618	-0.926804	0.526022
ENSG00000157823	AP3S2	-0.69535	0.617559
ENSG00000157870	PRXL2B	-0.748077	0.595397
ENSG00000157890	MEGF11	-1.37422	0.385762
ENSG00000158092	NCK1	-0.700688	0.615279
ENSG00000158106	RHPN1	-0.605475	0.657255
ENSG00000158109	TPRG1L	0.644969	1.56371
ENSG00000158163	DZIP1L	0.757084	1.69007
ENSG00000158186	MRAS	-0.840216	0.55856
ENSG00000158234	FAIM	1.03572	2.05014
ENSG00000158286	RNF207	-0.668186	0.629298
ENSG00000158458	NRG2	-0.641186	0.641186
ENSG00000158486	DNAH3	-1.46101	0.363239
ENSG00000158615	PPP1R15B	1.87757	3.67456
ENSG00000158716	DUSP23	-1.132	0.456284
ENSG00000158813	EDA	-0.681518	0.623509
ENSG00000158850	B4GALT3	-0.694584	0.617887
ENSG00000158887	MPZ	0.71299	1.6392
ENSG00000158987	RAPGEF6	0.795993	1.73627
ENSG00000159111	MRPL10	-1.24173	0.422864
ENSG00000159307	SCUBE1	-0.694867	0.617766
ENSG00000159399	HK2	-0.659837	0.63295
ENSG00000159556	ISL2	-0.61267	0.653985
ENSG00000159588	CCDC17	-0.929734	0.524955
ENSG00000159618	ADGRG5	-0.855669	0.552609
ENSG00000159640	ACE	-0.624922	0.648455
ENSG00000159713	TPPP3	-1.38059	0.384062
ENSG00000159871	LYPD5	-0.630014	0.64617
ENSG00000159873	CCDC117	0.746512	1.67773
ENSG00000159921	GNE	-0.815267	0.568303
ENSG00000160014	CALM3	1.13193	2.19151
ENSG00000160209	PDXK	0.599245	1.51492
ENSG00000160285	LSS	-0.684724	0.622125
ENSG00000160360	GPSM1	-0.650058	0.637255
ENSG00000160460	SPTBN4	-1.11746	0.460905
ENSG00000160471	COX6B2	-1.19991	0.435303
ENSG00000160505	NLRP4	1.16277	2.23886
ENSG00000160588	MPZL3	0.647926	1.56691
ENSG00000160712	IL6R	-0.854275	0.553143
ENSG00000160781	PAQR6	-2.0927	0.234441
ENSG00000160818	GPATCH4	0.606474	1.52253
ENSG00000160862	AZGP1	1.11378	2.16411
ENSG00000160961	ZNF333	-1.04193	0.485678
ENSG00000160963	COL26A1	1.0623	2.08826
ENSG00000161021	MAML1	-0.917752	0.529333
ENSG00000161328	LRRC56	-0.658547	0.633516
ENSG00000161381	PLXDC1	-1.19043	0.438172
ENSG00000161395	PGAP3	-0.595465	0.661831
ENSG00000161671	EMC10	0.592488	1.50784
ENSG00000161692	DBF4B	0.648253	1.56727
ENSG00000161813	LARP4	0.913892	1.88412
ENSG00000161920	MED11	-0.710811	0.610977
ENSG00000161939	RNASEK-C17orf49	-0.876732	0.5446
ENSG00000162066	AMDHD2	0.725652	1.65365
ENSG00000162148	PPP1R32	-0.747705	0.59555
ENSG00000162174	ASRGL1	0.596265	1.5118
ENSG00000162194	LBHD1	0.624099	1.54125
ENSG00000162231	NXF1	0.68165	1.60397
ENSG00000162390	ACOT11	0.641815	1.56029
ENSG00000162461	SLC25A34	-1.38723	0.382297
ENSG00000162482	AKR7A3	-1.82879	0.2815
ENSG00000162517	PEF1	-0.826284	0.56398
ENSG00000162551	ALPL	-0.927798	0.52566
ENSG00000162552	WNT4	-1.67542	0.313075
ENSG00000162591	MEGF6	-1.22709	0.427178
ENSG00000162643	DNAI3	0.726561	1.65469
ENSG00000162676	GFI1	-0.727787	0.60383
ENSG00000162804	SNED1	-0.611843	0.65436
ENSG00000162817	C1orf115	0.763538	1.69765
ENSG00000162849	KIF26B	1.33263	2.51861
ENSG00000162924	REL	-0.613089	0.653796
ENSG00000162972	MAIP1	0.988322	1.98388
ENSG00000162976	SLC66A3	-0.675617	0.626065
ENSG00000163050	COQ8A	-0.586885	0.665779
ENSG00000163053	SLC16A14	-0.830827	0.562207
ENSG00000163071	SPATA18	0.681483	1.60379
ENSG00000163157	TMOD4	-1.19453	0.436929
ENSG00000163293	NIPAL1	0.649608	1.56874
ENSG00000163297	ANTXR2	0.722635	1.65019
ENSG00000163320	CGGBP1	-1.1309	0.45663
ENSG00000163349	HIPK1	-1.72899	0.301664
ENSG00000163376	KBTBD8	0.820917	1.76653
ENSG00000163435	ELF3	-0.850074	0.554756
ENSG00000163479	SSR2	-0.898717	0.536364
ENSG00000163531	NFASC	-0.742158	0.597844
ENSG00000163590	PPM1L	-0.706505	0.612803
ENSG00000163596	ICA1L	-0.61158	0.654479
ENSG00000163597	SNHG16	-1.35124	0.391954
ENSG00000163602	RYBP	1.10093	2.14492
ENSG00000163607	GTPBP8	1.01414	2.01969
ENSG00000163623	NKX6-1	-0.771728	0.585715
ENSG00000163666	HESX1	-0.948839	0.518049
ENSG00000163734	CXCL3	-0.687519	0.620921
ENSG00000163743	RCHY1	0.603167	1.51905
ENSG00000163794	UCN	-0.644466	0.63973
ENSG00000163817	SLC6A20	0.954197	1.9375
ENSG00000163875	MEAF6	-1.09934	0.46673
ENSG00000163945	UVSSA	-1.86999	0.273575
ENSG00000164045	CDC25A	1.0163	2.02273
ENSG00000164251	F2RL1	-0.730845	0.602551
ENSG00000164294	GPX8	0.791494	1.73087
ENSG00000164466	SFXN1	-0.617221	0.651926
ENSG00000164509	IL31RA	-0.856701	0.552214
ENSG00000164683	HEY1	0.616586	1.53324
ENSG00000164758	MED30	-0.709625	0.611479
ENSG00000164850	GPER1	1.411	2.65922
ENSG00000164932	CTHRC1	0.591643	1.50696
ENSG00000164938	TP53INP1	0.864421	1.82061
ENSG00000164951	PDP1	-0.895902	0.537411
ENSG00000165025	SYK	0.737606	1.66741
ENSG00000165055	METTL2B	0.868887	1.82625
ENSG00000165060	FXN	0.785252	1.72339
ENSG00000165072	MAMDC2	0.660002	1.58008
ENSG00000165105	RASEF	0.611937	1.52831
ENSG00000165156	ZHX1	-0.907925	0.532951
ENSG00000165171	METTL27	-0.712563	0.610235
ENSG00000165338	HECTD2	0.83772	1.78722
ENSG00000165475	CRYL1	-0.721045	0.606658
ENSG00000165480	SKA3	0.651232	1.57051
ENSG00000165490	DDIAS	1.24911	2.37695
ENSG00000165526	RPUSD4	0.919543	1.89152
ENSG00000165527	ARF6	-1.04413	0.484937
ENSG00000165617	DACT1	-1.94805	0.259167
ENSG00000165644	COMTD1	-1.21569	0.430567
ENSG00000165730	STOX1	1.55163	2.93149
ENSG00000165731	RET	-0.738507	0.599359
ENSG00000165757	JCAD	0.80712	1.74971
ENSG00000165810	BTNL9	-1.44184	0.368098
ENSG00000165832	TRUB1	-2.88875	0.135021
ENSG00000165868	HSPA12A	0.60038	1.51612
ENSG00000165891	E2F7	0.594272	1.50971
ENSG00000166046	TCP11L2	-0.631483	0.645512
ENSG00000166128	RAB8B	-0.78264	0.581302
ENSG00000166145	SPINT1	-0.626714	0.64765
ENSG00000166147	FBN1	-0.878839	0.543805
ENSG00000166228	PCBD1	-0.696291	0.617157
ENSG00000166340	TPP1	-1.92062	0.26414
ENSG00000166343	MSS51	-0.924288	0.526941
ENSG00000166349	RAG1	0.665529	1.58615
ENSG00000166401	SERPINB8	1.266	2.40495
ENSG00000166473	PKD1L2	-0.834312	0.56085
ENSG00000166483	WEE1	1.28087	2.42986
ENSG00000166548	TK2	0.740029	1.67021
ENSG00000166592	RRAD	-0.953774	0.51628
ENSG00000166619	BLCAP	0.614613	1.53115
ENSG00000166803	PCLAF	0.596051	1.51157
ENSG00000166816	LDHD	-1.05177	0.482377
ENSG00000166881	NEMP1	0.630354	1.54794
ENSG00000166886	NAB2	-0.652814	0.636039
ENSG00000166913	YWHAB	0.962588	1.9488
ENSG00000166961	MS4A15	-0.692361	0.61884
ENSG00000167011	NAT16	-1.2085	0.432717
ENSG00000167081	PBX3	1.14959	2.2185
ENSG00000167103	PIP5KL1	-0.674963	0.626348
ENSG00000167323	STIM1	-0.636966	0.643064
ENSG00000167363	FN3K	-0.761123	0.590037
ENSG00000167393	PPP2R3B	-0.738555	0.599339
ENSG00000167397	VKORC1	-0.640068	0.641683
ENSG00000167470	MIDN	-1.04651	0.484137
ENSG00000167524	RSKR	-0.916062	0.529954
ENSG00000167526	RPL13	-0.839043	0.559014
ENSG00000167549	CORO6	-1.22142	0.428861
ENSG00000167578	RAB4B	-0.944514	0.519604
ENSG00000167588	GPD1	0.694439	1.61826
ENSG00000167595	PROSER3	-0.59058	0.664076
ENSG00000167601	AXL	0.758914	1.69222
ENSG00000167615	LENG8	-0.94731	0.518599
ENSG00000167619	TMEM145	-1.36609	0.387942
ENSG00000167637	ZNF283	0.93517	1.91212
ENSG00000167644	C19orf33	-0.670811	0.628154
ENSG00000167676	PLIN4	-1.15261	0.449812
ENSG00000167695	TLCD3A	-0.732911	0.601689
ENSG00000167702	KIFC2	-0.812182	0.56952
ENSG00000167705	RILP	-0.927114	0.525909
ENSG00000167733	HSD11B1L	-0.642798	0.64047
ENSG00000167747	C19orf48	0.868595	1.82588
ENSG00000167748	KLK1	0.848189	1.80024
ENSG00000167767	KRT80	-1.08789	0.47045
ENSG00000167779	IGFBP6	-0.722102	0.606214
ENSG00000167797	CDK2AP2	-0.795897	0.575985
ENSG00000167842	MIS12	0.72106	1.64839
ENSG00000167862	MRPL58	-0.884966	0.5415
ENSG00000167880	EVPL	-0.632847	0.644903
ENSG00000167964	RAB26	-1.13004	0.456902
ENSG00000167985	SDHAF2	0.805682	1.74797
ENSG00000167995	BEST1	-0.757845	0.591379
ENSG00000168016	TRANK1	0.651109	1.57038
ENSG00000168077	SCARA3	0.710008	1.63581
ENSG00000168175	MAPK1IP1L	-0.609497	0.655425
ENSG00000168209	DDIT4	-1.09264	0.468901
ENSG00000168300	PCMTD1	0.839017	1.78883
ENSG00000168350	DEGS2	-0.664861	0.630749
ENSG00000168427	KLHL30	-0.592198	0.663332
ENSG00000168461	RAB31	-1.67456	0.313261
ENSG00000168477	TNXB	-2.66329	0.157859
ENSG00000168481	LGI3	-0.598147	0.660602
ENSG00000168484	SFTPC	1.89364	3.71571
ENSG00000168496	FEN1	0.647445	1.56639
ENSG00000168646	AXIN2	0.662128	1.58241
ENSG00000168743	NPNT	-0.965527	0.512091
ENSG00000168765	GSTM4	-0.741616	0.598069
ENSG00000168772	CXXC4	0.771457	1.70699
ENSG00000168874	ATOH8	1.717	3.28753
ENSG00000168876	ANKRD49	1.04122	2.05796
ENSG00000168918	INPP5D	1.13743	2.19989
ENSG00000168944	CEP120	-0.599329	0.660061
ENSG00000168961	LGALS9	-1.19021	0.43824
ENSG00000169031	COL4A3	-1.58363	0.333642
ENSG00000169129	AFAP1L2	0.628183	1.54562
ENSG00000169136	ATF5	1.38453	2.61087
ENSG00000169184	MN1	-0.601605	0.65902
ENSG00000169193	CCDC126	-0.947389	0.51857
ENSG00000169231	THBS3	-0.694628	0.617868
ENSG00000169239	CA5B	-0.755912	0.592172
ENSG00000169241	SLC50A1	-0.587991	0.665269
ENSG00000169246	NPIPB3	-0.705442	0.613255
ENSG00000169247	SH3TC2	0.635179	1.55313
ENSG00000169252	ADRB2	0.66515	1.58573
ENSG00000169302	STK32A	0.601203	1.51698
ENSG00000169306	IL1RAPL1	-0.777483	0.583384
ENSG00000169490	TM2D2	0.745813	1.67692
ENSG00000169660	HEXD	-0.795866	0.575997
ENSG00000169710	FASN	-0.590983	0.66389
ENSG00000169738	DCXR	-0.619126	0.651065
ENSG00000169758	TMEM266	-0.660222	0.632781
ENSG00000169891	REPS2	0.980111	1.97262
ENSG00000169918	OTUD7A	-1.90807	0.266449
ENSG00000169964	TMEM42	-0.677109	0.625417
ENSG00000169992	NLGN2	1.81438	3.51709
ENSG00000170011	MYRIP	-1.22953	0.426456
ENSG00000170049	KCNAB3	-0.642624	0.640547
ENSG00000170113	NIPA1	-3.03281	0.12219
ENSG00000170122	FOXD4	0.790113	1.72921
ENSG00000170161	FAM88B	0.895707	1.86052
ENSG00000170222	ADPRM	-0.59399	0.662508
ENSG00000170266	GLB1	-0.710001	0.61132
ENSG00000170345	FOS	-1.55684	0.339895
ENSG00000170382	LRRN2	0.589323	1.50454
ENSG00000170396	ZNF804A	-0.634679	0.644084
ENSG00000170468	RIOX1	1.06599	2.0936
ENSG00000170509	HSD17B13	-1.05239	0.482168
ENSG00000170522	ELOVL6	0.595815	1.51133
ENSG00000170537	TMC7	-0.658969	0.633331
ENSG00000170619	COMMD5	1.03483	2.04887
ENSG00000170653	ATF7	-0.612357	0.654127
ENSG00000170667	RASA4B	-0.620317	0.650528
ENSG00000170681	CAVIN4	0.901157	1.86756
ENSG00000170734	POLH	0.690361	1.61369
ENSG00000170919	TPT1-AS1	-0.736354	0.600254
ENSG00000170955	CAVIN3	-0.813483	0.569006
ENSG00000171004	HS6ST2	0.623111	1.54019
ENSG00000171097	KYAT1	-0.847775	0.555641
ENSG00000171159	BBLN	-0.717899	0.607982
ENSG00000171161	ZNF672	0.905888	1.8737
ENSG00000171222	SCAND1	-0.8998	0.535961
ENSG00000171223	JUNB	-1.24384	0.422247
ENSG00000171236	LRG1	0.884699	1.84638
ENSG00000171262	FAM98B	-0.928415	0.525435
ENSG00000171303	KCNK3	1.50708	2.84233
ENSG00000171345	KRT19	-0.775525	0.584176
ENSG00000171346	KRT15	-1.53256	0.345664
ENSG00000171401	KRT13	-0.866329	0.548541
ENSG00000171408	PDE7B	-1.2245	0.427947
ENSG00000171435	KSR2	-0.849576	0.554948
ENSG00000171462	DLK2	-0.903243	0.534684
ENSG00000171469	ZNF561	0.990327	1.98664
ENSG00000171475	WIPF2	-0.798994	0.57475
ENSG00000171703	TCEA2	-1.10149	0.466034
ENSG00000171791	BCL2	0.832132	1.78031
ENSG00000171798	KNDC1	-0.878565	0.543908
ENSG00000171823	FBXL14	-1.17302	0.443493
ENSG00000171862	PTEN	0.929554	1.90469
ENSG00000171889	MIR31HG	1.60753	3.04731
ENSG00000171992	SYNPO	-0.86273	0.549911
ENSG00000172014	ANKRD20A4P	-0.791558	0.57772
ENSG00000172031	EPHX4	0.695735	1.61971
ENSG00000172062	SMN1	-9.91008	0.00103937
ENSG00000172201	ID4	-0.604653	0.657629
ENSG00000172239	PAIP1	0.756882	1.68983
ENSG00000172264	MACROD2	-0.652227	0.636297
ENSG00000172348	RCAN2	-0.593964	0.66252
ENSG00000172350	ABCG4	-0.682477	0.623094
ENSG00000172361	CFAP53	-1.5233	0.347889
ENSG00000172403	SYNPO2	0.603293	1.51918
ENSG00000172602	RND1	1.18619	2.2755
ENSG00000172613	RAD9A	-0.689446	0.620092
ENSG00000172638	EFEMP2	-1.2478	0.42109
ENSG00000172725	CORO1B	-0.682941	0.622894
ENSG00000172757	CFL1	-0.765914	0.588081
ENSG00000172771	EFCAB12	-1.60013	0.329846
ENSG00000172780	RAB43	-2.32559	0.199493
ENSG00000172794	RAB37	-0.883562	0.542028
ENSG00000172819	RARG	-1.08762	0.470539
ENSG00000172901	LVRN	-0.639025	0.642147
ENSG00000172936	MYD88	0.677023	1.59884
ENSG00000172992	DCAKD	-0.742443	0.597726
ENSG00000173020	GRK2	-0.793914	0.576777
ENSG00000173210	ABLIM3	-1.3042	0.404947
ENSG00000173269	MMRN2	-1.36904	0.387149
ENSG00000173275	ZNF449	-0.589024	0.664793
ENSG00000173320	STOX2	-1.98294	0.252974
ENSG00000173334	TRIB1	-0.689658	0.620001
ENSG00000173366	ENSG00000173366	-2.5038	0.176311
ENSG00000173531	MST1	-0.618925	0.651156
ENSG00000173535	TNFRSF10C	0.924385	1.89788
ENSG00000173581	CCDC106	-1.52278	0.348015
ENSG00000173621	LRFN4	-0.863283	0.5497
ENSG00000173786	CNP	0.671242	1.59244
ENSG00000173914	RBM4B	0.597286	1.51287
ENSG00000173928	SWSAP1	0.591992	1.50733
ENSG00000173930	SLCO4C1	-1.16112	0.447166
ENSG00000173933	RBM4	0.659261	1.57927
ENSG00000174099	MSRB3	-0.676999	0.625465
ENSG00000174151	CYB561D1	-0.627603	0.647251
ENSG00000174206	KICS2	-0.818772	0.566924
ENSG00000174238	PITPNA	0.969058	1.95756
ENSG00000174282	ZBTB4	0.881466	1.84225
ENSG00000174332	GLIS1	-1.67248	0.313713
ENSG00000174370	KCNJ5-AS1	0.731285	1.66012
ENSG00000174371	EXO1	0.889838	1.85297
ENSG00000174442	ZWILCH	0.97516	1.96586
ENSG00000174456	C12orf76	-0.947473	0.51854
ENSG00000174483	BBS1	0.684713	1.60738
ENSG00000174514	MFSD4A	0.590745	1.50602
ENSG00000174564	IL20RB	1.00687	2.00955
ENSG00000174574	AKIRIN1	0.653598	1.57309
ENSG00000174586	ZNF497	-1.20048	0.435132
ENSG00000174628	IQCK	-0.962579	0.513139
ENSG00000174705	SH3PXD2B	-1.02396	0.491766
ENSG00000174718	RESF1	1.29048	2.44609
ENSG00000174775	HRAS	0.585433	1.50049
ENSG00000174903	RAB1B	-0.596316	0.661441
ENSG00000174912	METTL15P1	-0.718402	0.60777
ENSG00000174939	ASPHD1	-1.08388	0.471759
ENSG00000174943	KCTD13	-0.871077	0.546739
ENSG00000174950	CD164L2	-0.610685	0.654886
ENSG00000174977	PAIP1P2	0.883495	1.84484
ENSG00000174996	KLC2	-0.671789	0.627728
ENSG00000175061	SNHG29	-0.668091	0.629339
ENSG00000175087	PDIK1L	0.810825	1.75421
ENSG00000175093	SPSB4	0.69694	1.62106
ENSG00000175115	PACS1	-0.718572	0.607698
ENSG00000175155	YPEL2	-0.727729	0.603854
ENSG00000175274	TP53I11	-1.21649	0.430329
ENSG00000175294	CATSPER1	-0.655793	0.634726
ENSG00000175305	CCNE2	0.612811	1.52924
ENSG00000175315	CST6	-0.626715	0.647649
ENSG00000175395	ZNF25	-0.706633	0.612748
ENSG00000175482	POLD4	-0.886841	0.540797
ENSG00000175556	LONRF3	0.644559	1.56326
ENSG00000175567	UCP2	0.757446	1.69049
ENSG00000175573	C11orf68	-0.703119	0.614243
ENSG00000175592	FOSL1	-0.740114	0.598692
ENSG00000175602	CCDC85B	-2.33892	0.197659
ENSG00000175611	ERCC6L2-AS1	0.683759	1.60632
ENSG00000175745	NR2F1	-0.633617	0.644558
ENSG00000175764	TTLL11	-0.685564	0.621763
ENSG00000175806	MSRA	1.3855	2.61262
ENSG00000175874	CREG2	-1.1258	0.458248
ENSG00000175879	HOXD8	-0.599938	0.659782
ENSG00000175899	A2M	0.93005	1.90534
ENSG00000175938	ORAI3	-0.609732	0.655319
ENSG00000176014	TUBB6	0.673584	1.59503
ENSG00000176020	AMIGO3	1.02409	2.03368
ENSG00000176087	SLC35A4	-0.679702	0.624294
ENSG00000176105	YES1	1.54765	2.92341
ENSG00000176125	UFSP1	-0.605567	0.657213
ENSG00000176383	B3GNT4	0.626852	1.54419
ENSG00000176410	DNAJC30	0.636974	1.55506
ENSG00000176438	SYNE3	-0.828683	0.563043
ENSG00000176454	LPCAT4	-1.02494	0.491431
ENSG00000176678	FOXL1	-0.693504	0.61835
ENSG00000176697	BDNF	0.598776	1.51443
ENSG00000176723	ZNF843	0.596266	1.5118
ENSG00000176842	IRX5	-0.708792	0.611832
ENSG00000176868	ENSG00000176868	-0.665834	0.630324
ENSG00000176909	MAMSTR	1.08099	2.11549
ENSG00000176928	GCNT4	-0.6818	0.623387
ENSG00000176973	FAM89B	-1.31575	0.401718
ENSG00000177000	MTHFR	-0.696277	0.617163
ENSG00000177311	ZBTB38	3.33436	10.0866
ENSG00000177410	ZFAS1	-0.658017	0.633749
ENSG00000177425	PAWR	-0.783562	0.580931
ENSG00000177483	RBM44	-1.03045	0.489558
ENSG00000177494	ZBED2	0.652586	1.57198
ENSG00000177508	IRX3	-1.17124	0.44404
ENSG00000177565	TBL1XR1	0.846556	1.7982
ENSG00000177606	JUN	1.36541	2.5765
ENSG00000177738	ANXA2R-OT1	0.591001	1.50629
ENSG00000177788	RAB4A-AS1	-0.608447	0.655902
ENSG00000177842	ZNF620	1.12146	2.17568
ENSG00000177868	SVBP	-0.705352	0.613293
ENSG00000177954	RPS27	-0.658792	0.633409
ENSG00000178026	LRRC75B	-0.587589	0.665454
ENSG00000178033	CALHM5	0.85863	1.81332
ENSG00000178149	DALRD3	-0.688797	0.620371
ENSG00000178150	ZNF114	0.730902	1.65968
ENSG00000178202	POGLUT3	0.608153	1.52431
ENSG00000178252	WDR6	1.4139	2.66456
ENSG00000178409	BEND3	0.710628	1.63652
ENSG00000178429	RPS3AP5	-0.662827	0.631639
ENSG00000178464	RPL10P16	-0.602125	0.658783
ENSG00000178467	P4HTM	-0.586576	0.665921
ENSG00000178623	GPR35	-0.62448	0.648653
ENSG00000178809	TRIM73	-0.849789	0.554866
ENSG00000178826	TMEM139	-0.980997	0.50663
ENSG00000178878	APOLD1	-2.18004	0.22067
ENSG00000178927	CYBC1	-0.638771	0.64226
ENSG00000179029	TMEM107	-0.632867	0.644894
ENSG00000179085	DPM3	-0.77884	0.582835
ENSG00000179094	PER1	-0.675737	0.626012
ENSG00000179134	SAMD4B	-0.730636	0.602638
ENSG00000179178	TMEM125	-0.728031	0.603727
ENSG00000179476	C14orf28	-0.697741	0.616537
ENSG00000179532	DNHD1	-1.1345	0.455492
ENSG00000179698	WDR97	-0.971287	0.510051
ENSG00000179715	PCED1B	-1.89919	0.268094
ENSG00000179833	SERTAD2	-0.808921	0.570808
ENSG00000179846	NKPD1	-1.28317	0.410892
ENSG00000179859	RNF227	-0.882453	0.542444
ENSG00000179862	CITED4	-1.2799	0.411824
ENSG00000180096	SEPTIN1	-1.52272	0.348028
ENSG00000180113	TDRD6	-1.0777	0.473783
ENSG00000180304	OAZ2	0.859257	1.8141
ENSG00000180530	NRIP1	0.587631	1.50278
ENSG00000180574	EIF2S3B	2.20525	4.61156
ENSG00000180592	SKIDA1	1.16825	2.2474
ENSG00000180644	PRF1	0.611194	1.52752
ENSG00000180658	OR2A4	-1.93738	0.261091
ENSG00000180673	EXOC5P1	-1.36579	0.388022
ENSG00000180720	CHRM4	-0.986097	0.504842
ENSG00000180767	CHST13	-0.691383	0.61926
ENSG00000180818	HOXC10	0.588656	1.50385
ENSG00000180917	CMTR2	-0.80516	0.572299
ENSG00000180938	ZNF572	0.862608	1.81832
ENSG00000180998	GPR137C	1.1739	2.25621
ENSG00000181027	FKRP	2.92355	7.58711
ENSG00000181085	MAPK15	-0.593333	0.66281
ENSG00000181135	ZNF707	0.607472	1.52359
ENSG00000181240	SLC25A41	-1.1921	0.437664
ENSG00000181264	TLCD5	0.963132	1.94954
ENSG00000181444	ZNF467	1.11295	2.16287
ENSG00000181458	TMEM45A	0.715308	1.64183
ENSG00000181472	ZBTB2	0.689752	1.61301
ENSG00000181513	ACBD4	-1.01716	0.494086
ENSG00000181555	SETD2	0.726761	1.65492
ENSG00000181577	LINC03040	-1.8129	0.284618
ENSG00000181625	SLX1B	-0.741245	0.598223
ENSG00000181649	PHLDA2	-0.607536	0.656317
ENSG00000181652	ATG9B	-1.10716	0.464207
ENSG00000181690	PLAG1	-1.03513	0.487974
ENSG00000181790	ADGRB1	-0.744799	0.596751
ENSG00000181827	RFX7	1.66831	3.17842
ENSG00000181852	RNF41	-0.741474	0.598128
ENSG00000181904	C5orf24	-0.914998	0.530345
ENSG00000181908	LINC02724	-0.973882	0.509134
ENSG00000181915	ADO	-1.26898	0.414953
ENSG00000181938	GINS3	0.682374	1.60478
ENSG00000182050	MGAT4C	-1.26965	0.414761
ENSG00000182057	OGFRP1	0.87925	1.83942
ENSG00000182108	DEXI	-0.772592	0.585365
ENSG00000182154	MRPL41	-0.817552	0.567404
ENSG00000182175	RGMA	-0.658588	0.633498
ENSG00000182179	UBA7	-0.665947	0.630275
ENSG00000182180	MRPS16	-1.47091	0.360754
ENSG00000182264	IZUMO1	-1.83252	0.280775
ENSG00000182308	DCAF4L1	1.15556	2.2277
ENSG00000182362	YBEY	-0.724607	0.605162
ENSG00000182372	CLN8	0.914571	1.88501
ENSG00000182379	NXPH4	-0.672323	0.627496
ENSG00000182472	CAPN12	-0.841735	0.557972
ENSG00000182481	KPNA2	0.665898	1.58656
ENSG00000182489	XKRX	-0.804915	0.572396
ENSG00000182504	CEP97	-0.716931	0.60839
ENSG00000182534	MXRA7	0.898057	1.86355
ENSG00000182544	MFSD5	-0.780514	0.582159
ENSG00000182685	BRICD5	-0.646273	0.638929
ENSG00000182749	PAQR7	0.880602	1.84114
ENSG00000182771	GRID1	-0.603468	0.65817
ENSG00000182809	CRIP2	-0.73749	0.599782
ENSG00000182934	SRPRA	-0.865568	0.54883
ENSG00000183092	BEGAIN	-0.688752	0.62039
ENSG00000183150	GPR19	0.906869	1.87497
ENSG00000183287	CCBE1	-1.51684	0.349451
ENSG00000183305	MAGEA2B	1.10661	2.15339
ENSG00000183506	PI4KAP2	-0.65782	0.633836
ENSG00000183570	PCBP3	-0.635944	0.64352
ENSG00000183597	TANGO2	-0.615717	0.652606
ENSG00000183621	ZNF438	-1.08699	0.470742
ENSG00000183625	CCR3	0.993579	1.99112
ENSG00000183647	ZNF530	0.609536	1.52577
ENSG00000183682	BMP8A	-0.798099	0.575106
ENSG00000183684	ALYREF	0.716373	1.64305
ENSG00000183741	CBX6	-0.762901	0.58931
ENSG00000183742	MACC1	-0.603158	0.658311
ENSG00000183773	AIFM3	-0.652298	0.636266
ENSG00000183826	BTBD9	-0.647939	0.638191
ENSG00000183889	NPIPA9	-0.668812	0.629025
ENSG00000183891	TTC32	0.718407	1.64536
ENSG00000183971	NPW	-1.30027	0.406051
ENSG00000183979	NPB	-0.786258	0.579846
ENSG00000184154	LRRC51	0.693223	1.61689
ENSG00000184163	C1QTNF12	-2.29833	0.203298
ENSG00000184292	TACSTD2	-1.32326	0.39963
ENSG00000184313	MROH7	-0.911582	0.531602
ENSG00000184319	RPL23AP82	-0.965258	0.512187
ENSG00000184378	ACTRT3	1.63316	3.10192
ENSG00000184381	PLA2G6	-1.01362	0.495301
ENSG00000184441	ENSG00000184441	0.814915	1.75919
ENSG00000184454	NCMAP	-0.789234	0.578651
ENSG00000184517	ZFP1	-0.774576	0.58456
ENSG00000184545	DUSP8	-6.85227	0.0086549
ENSG00000184584	STING1	0.928664	1.90351
ENSG00000184599	TAFA3	-0.830979	0.562148
ENSG00000184640	SEPTIN9	0.676836	1.59863
ENSG00000184678	H2BC21	0.629001	1.54649
ENSG00000184702	SEPTIN5	-0.902503	0.534958
ENSG00000184731	FAM110C	-0.851989	0.55402
ENSG00000184743	ATL3	0.781606	1.71904
ENSG00000184897	H1-10	-1.4466	0.366885
ENSG00000184908	CLCNKB	-1.11362	0.462134
ENSG00000184939	ZFP90	0.706313	1.63163
ENSG00000184949	FAM227A	-0.815136	0.568355
ENSG00000184988	TMEM106A	0.679106	1.60115
ENSG00000184992	BRI3BP	-0.706414	0.612842
ENSG00000184995	IFNE	1.949	3.86106
ENSG00000185015	CA13	0.736784	1.66646
ENSG00000185022	MAFF	-0.998988	0.500351
ENSG00000185043	CIB1	-0.76231	0.589551
ENSG00000185189	NRBP2	-0.62656	0.647719
ENSG00000185250	PPIL6	-0.913306	0.530967
ENSG00000185252	ZNF74	0.611398	1.52774
ENSG00000185267	CDNF	-0.882308	0.542499
ENSG00000185269	NOTUM	0.5875	1.50264
ENSG00000185303	SFTPA2	-0.839699	0.55876
ENSG00000185338	SOCS1	-1.23609	0.42452
ENSG00000185352	HS6ST3	-1.37312	0.386055
ENSG00000185432	METTL7A	1.48462	2.79844
ENSG00000185477	GPRIN3	-0.780259	0.582262
ENSG00000185507	IRF7	-0.719708	0.60722
ENSG00000185515	BRCC3	0.795968	1.73624
ENSG00000185522	LMNTD2	-1.00642	0.497782
ENSG00000185532	PRKG1	-0.701882	0.61477
ENSG00000185567	AHNAK2	-0.740246	0.598637
ENSG00000185585	OLFML2A	-0.853723	0.553355
ENSG00000185641	ENSG00000185641	-0.630523	0.645942
ENSG00000185670	ZBTB3	-1.0586	0.480097
ENSG00000185686	PRAME	9.5837	767.329
ENSG00000185697	MYBL1	1.19035	2.28208
ENSG00000185728	YTHDF3	1.51698	2.86191
ENSG00000185787	MORF4L1	0.612324	1.52872
ENSG00000185847	LINC01405	-1.40551	0.377485
ENSG00000185900	POMK	-1.09278	0.468858
ENSG00000185909	KLHDC8B	0.867851	1.82494
ENSG00000185950	IRS2	-0.929622	0.524996
ENSG00000185963	BICD2	0.708241	1.63381
ENSG00000186007	LEMD1	-1.63186	0.322673
ENSG00000186056	MATN1-AS1	-0.882468	0.542439
ENSG00000186106	ANKRD46	0.703651	1.62862
ENSG00000186301	MST1P2	-0.604278	0.6578
ENSG00000186326	RGS9BP	0.872984	1.83145
ENSG00000186352	ANKRD37	-0.975259	0.508649
ENSG00000186417	GLDN	-0.951208	0.517199
ENSG00000186469	GNG2	1.50579	2.8398
ENSG00000186472	PCLO	-0.922652	0.527539
ENSG00000186480	INSIG1	-1.19778	0.435944
ENSG00000186529	CYP4F3	-0.950208	0.517558
ENSG00000186642	PDE2A	-0.713434	0.609867
ENSG00000186723	OR10H1	-1.41556	0.374865
ENSG00000186787	SPIN2B	0.80916	1.75219
ENSG00000186862	PDZD7	-0.629695	0.646313
ENSG00000186871	ERCC6L	0.732088	1.66104
ENSG00000186897	C1QL4	-0.686188	0.621494
ENSG00000186918	ZNF395	-0.881371	0.542851
ENSG00000186994	KANK3	-0.73782	0.599645
ENSG00000186998	EMID1	-0.669958	0.628525
ENSG00000187024	PTRH1	-0.679418	0.624417
ENSG00000187122	SLIT1	-1.36757	0.387542
ENSG00000187164	SHTN1	0.797566	1.73817
ENSG00000187186	ENSG00000187186	0.780198	1.71737
ENSG00000187210	GCNT1	1.83292	3.56259
ENSG00000187372	PCDHB13	0.842884	1.79363
ENSG00000187535	IFT140	-0.714294	0.609503
ENSG00000187595	ZNF385C	-0.630229	0.646074
ENSG00000187609	EXD3	-0.68758	0.620895
ENSG00000187650	VMAC	-1.19226	0.437618
ENSG00000187720	THSD4	-0.72172	0.606374
ENSG00000187730	GABRD	-0.996135	0.501341
ENSG00000187735	TCEA1	0.994357	1.99219
ENSG00000187800	PEAR1	-0.872811	0.546082
ENSG00000187833	C2orf78	1.14092	2.20522
ENSG00000187840	EIF4EBP1	-0.860917	0.550603
ENSG00000187860	CCDC157	-0.664171	0.631051
ENSG00000187867	PALM3	0.603112	1.51899
ENSG00000187908	DMBT1	-0.748863	0.595072
ENSG00000187951	ENSG00000187951	5.66982	50.9081
ENSG00000187984	ANKRD19P	-1.06083	0.479355
ENSG00000188001	TPRG1	0.64848	1.56752
ENSG00000188033	ZNF490	1.97082	3.91992
ENSG00000188100	FAM25A	-0.742309	0.597782
ENSG00000188176	SMTNL2	-0.633697	0.644523
ENSG00000188177	ZC3H6	-0.934826	0.523106
ENSG00000188191	PRKAR1B	1.26408	2.40174
ENSG00000188215	DCUN1D3	0.609001	1.5252
ENSG00000188223	ENSG00000188223	0.736431	1.66605
ENSG00000188266	HYKK	-0.626493	0.647749
ENSG00000188290	HES4	-0.998579	0.500493
ENSG00000188338	SLC38A3	-0.770286	0.586301
ENSG00000188483	IER5L	-1.01237	0.495732
ENSG00000188511	MIR3667HG	-1.28116	0.411464
ENSG00000188523	CFAP77	-0.959115	0.514372
ENSG00000188549	CCDC9B	0.594144	1.50958
ENSG00000188611	ASAH2	-0.903215	0.534694
ENSG00000188629	ZNF177	-0.611849	0.654357
ENSG00000188641	DPYD	-1.46538	0.362139
ENSG00000188659	SAXO2	0.779423	1.71644
ENSG00000188707	ZBED10P	1.00332	2.00461
ENSG00000188747	NOXA1	-0.800814	0.574025
ENSG00000188785	ZNF548	0.888732	1.85155
ENSG00000188818	ZDHHC11	-0.601954	0.658861
ENSG00000188859	FAM78B	0.641876	1.56036
ENSG00000188883	KLRG2	-0.790758	0.57804
ENSG00000188910	GJB3	-0.63537	0.643776
ENSG00000188985	DHFRP1	0.849723	1.80216
ENSG00000189001	SBSN	-0.816263	0.567911
ENSG00000189045	ANKDD1B	-0.633096	0.644791
ENSG00000189046	ALKBH2	-0.661504	0.632219
ENSG00000189057	FAM111B	1.47038	2.77096
ENSG00000189058	APOD	0.700192	1.62472
ENSG00000189077	TMEM120A	-0.693928	0.618169
ENSG00000189114	BLOC1S3	-0.587713	0.665397
ENSG00000189143	CLDN4	4.83952	28.6314
ENSG00000189180	ZNF33A	0.671777	1.59303
ENSG00000189223	PAX8-AS1	-0.828444	0.563136
ENSG00000196072	BLOC1S2	0.622318	1.53935
ENSG00000196083	IL1RAP	-0.912102	0.53141
ENSG00000196132	MYT1	-0.678545	0.624795
ENSG00000196205	EEF1A1P5	-0.71087	0.610951
ENSG00000196227	FAM217B	-2.65673	0.158579
ENSG00000196268	ZNF493	0.765845	1.70037
ENSG00000196296	ATP2A1	-0.788432	0.578973
ENSG00000196358	NTNG2	-1.76113	0.295017
ENSG00000196378	ZNF34	-0.823343	0.565131
ENSG00000196421	C20orf204	-0.87083	0.546832
ENSG00000196550	FAM72A	-0.601223	0.659195
ENSG00000196611	MMP1	-2.43329	0.185142
ENSG00000196639	HRH1	1.85128	3.6082
ENSG00000196663	TECPR2	0.693325	1.61701
ENSG00000196668	LINC00173	-0.895701	0.537486
ENSG00000196670	ZFP62	-0.608451	0.655901
ENSG00000196684	HSH2D	-0.691148	0.619361
ENSG00000196693	ZNF33B	0.663121	1.5835
ENSG00000196712	NF1	-0.608997	0.655652
ENSG00000196810	CTBP1-DT	0.675176	1.59679
ENSG00000196862	RGPD4	1.16236	2.23823
ENSG00000196911	KPNA5	0.965963	1.95337
ENSG00000196950	SLC39A10	-0.607343	0.656404
ENSG00000196954	CASP4	0.641213	1.55964
ENSG00000196967	ZNF585A	-0.865816	0.548736
ENSG00000197070	ARRDC1	-0.677049	0.625443
ENSG00000197093	GAL3ST4	-0.681293	0.623606
ENSG00000197121	PGAP1	0.781639	1.71908
ENSG00000197181	PIWIL2	-1.14163	0.453247
ENSG00000197191	CYSRT1	0.856113	1.81015
ENSG00000197261	C6orf141	-0.713595	0.609799
ENSG00000197312	DDI2	0.738038	1.66791
ENSG00000197363	ZNF517	-1.23676	0.424324
ENSG00000197385	ZNF860	0.651975	1.57132
ENSG00000197405	C5AR1	1.21837	2.32683
ENSG00000197417	SHPK	0.847315	1.79915
ENSG00000197451	HNRNPAB	0.64833	1.56735
ENSG00000197461	PDGFA	-0.640694	0.641404
ENSG00000197467	COL13A1	-0.686192	0.621492
ENSG00000197530	MIB2	-0.699741	0.615683
ENSG00000197557	TTC30A	1.08611	2.12301
ENSG00000197558	SSPOP	-2.1668	0.222704
ENSG00000197562	RAB40C	-1.74491	0.298353
ENSG00000197565	COL4A6	0.745766	1.67686
ENSG00000197580	BCO2	-0.597189	0.661041
ENSG00000197696	NMB	-0.888403	0.540212
ENSG00000197713	RPE	-0.617574	0.651766
ENSG00000197766	CFD	-0.801416	0.573786
ENSG00000197774	EME2	-0.82807	0.563282
ENSG00000197903	H2BC12	0.994622	1.99256
ENSG00000198015	MRPL42	1.00568	2.00789
ENSG00000198040	ZNF84	1.25235	2.38229
ENSG00000198169	ZNF251	-0.710513	0.611103
ENSG00000198208	RPS6KL1	-0.696548	0.617047
ENSG00000198223	CSF2RA	0.937579	1.91531
ENSG00000198270	TMEM116	0.674067	1.59556
ENSG00000198467	TPM2	0.639182	1.55745
ENSG00000198482	ZNF808	-0.614861	0.652993
ENSG00000198515	CNGA1	-0.851074	0.554372
ENSG00000198585	NUDT16	1.9541	3.87475
ENSG00000198590	APRG1	-0.755837	0.592203
ENSG00000198624	CCDC69	0.785108	1.72322
ENSG00000198625	MDM4	0.824603	1.77105
ENSG00000198648	STK39	-0.669473	0.628736
ENSG00000198668	CALM1	0.70505	1.6302
ENSG00000198673	TAFA2	-1.07475	0.474753
ENSG00000198746	GPATCH3	0.712481	1.63862
ENSG00000198763	MT-ND2	0.733495	1.66266
ENSG00000198792	TMEM184B	-1.08938	0.469962
ENSG00000198796	ALPK2	-1.15601	0.448752
ENSG00000198807	PAX9	-0.639916	0.64175
ENSG00000198824	CHAMP1	2.52236	5.74522
ENSG00000198888	MT-ND1	0.63194	1.54965
ENSG00000198894	CIPC	1.24505	2.37026
ENSG00000198901	PRC1	1.06309	2.0894
ENSG00000198908	GPRASP3	1.44221	2.71737
ENSG00000198911	SREBF2	-0.791618	0.577696
ENSG00000198918	RPL39	-0.774527	0.58458
ENSG00000198924	DCLRE1A	0.738228	1.66813
ENSG00000199691	RN7SKP173	-0.726374	0.604421
ENSG00000200087	SNORA73B	0.601786	1.51759
ENSG00000203666	EFCAB2	0.763732	1.69788
ENSG00000203867	RBM20	-0.673972	0.626779
ENSG00000203883	SOX18	-0.860086	0.55092
ENSG00000203896	LIME1	-0.589547	0.664552
ENSG00000204052	LRRC73	-0.878543	0.543916
ENSG00000204060	FOXO6	-0.814773	0.568498
ENSG00000204103	MAFB	0.633303	1.55111
ENSG00000204152	TIMM23B	1.03894	2.05472
ENSG00000204172	AGAP9	-0.602741	0.658502
ENSG00000204256	BRD2	3.66351	12.6714
ENSG00000204310	AGPAT1	0.708003	1.63354
ENSG00000204311	PJVK	0.629994	1.54756
ENSG00000204351	SKIC2	-2.39929	0.189558
ENSG00000204439	C6orf47	0.912064	1.88174
ENSG00000204514	ZNF814	0.624302	1.54147
ENSG00000204519	ZNF551	3.13648	8.79375
ENSG00000204520	MICA	-1.1552	0.449004
ENSG00000204604	ZNF468	0.627565	1.54496
ENSG00000204682	MIR1915HG	0.935526	1.91259
ENSG00000204685	STARD7-AS1	-0.65988	0.632931
ENSG00000204822	MRPL53	-0.739017	0.599147
ENSG00000204899	MZT1	0.695265	1.61918
ENSG00000204947	ZNF425	0.642609	1.56115
ENSG00000205078	SYCE1L	-1.26758	0.415357
ENSG00000205084	TMEM231	-0.645623	0.639217
ENSG00000205277	MUC12	-1.86258	0.274985
ENSG00000205309	NT5M	-1.6581	0.316857
ENSG00000205356	TECPR1	-0.684422	0.622255
ENSG00000205544	TMEM256	-0.730968	0.6025
ENSG00000205560	CPT1B	-0.658361	0.633598
ENSG00000205571	SMN2	0.60582	1.52184
ENSG00000205578	POM121B	-0.965565	0.512078
ENSG00000205593	DENND6B	-0.642735	0.640498
ENSG00000205639	MFSD2B	-0.649991	0.637285
ENSG00000205643	CDPF1	-0.812983	0.569204
ENSG00000205744	DENND1C	-1.19243	0.437567
ENSG00000205795	CYS1	-1.09756	0.467306
ENSG00000205835	GMNC	-0.654986	0.635082
ENSG00000205871	RPS3AP47	-0.594336	0.662349
ENSG00000206053	JPT2	0.648546	1.56759
ENSG00000206077	ZDHHC11B	-0.637752	0.642713
ENSG00000206149	HERC2P9	-1.38237	0.383589
ENSG00000206337	HCP5	0.84574	1.79719
ENSG00000206417	H1-10-AS1	-0.666958	0.629833
ENSG00000206559	ZCWPW2	-1.08473	0.471479
ENSG00000206561	COLQ	-0.785973	0.57996
ENSG00000206573	THUMPD3-AS1	-1.18632	0.439423
ENSG00000206597	SNORA57	-0.690459	0.619657
ENSG00000206760	SNORA6	-1.60174	0.329478
ENSG00000207112	SNORA25	0.695247	1.61916
ENSG00000207145	SNORA18	0.968551	1.95687
ENSG00000207405	SNORA64	-0.792821	0.577214
ENSG00000209082	MT-TL1	1.4976	2.82373
ENSG00000210049	MT-TF	1.41711	2.67049
ENSG00000210077	MT-TV	2.14861	4.43401
ENSG00000210100	MT-TI	1.3424	2.53573
ENSG00000210112	MT-TM	1.68122	3.207
ENSG00000210151	MT-TS1	0.743686	1.67445
ENSG00000210154	MT-TD	1.3135	2.48544
ENSG00000210156	MT-TK	1.49696	2.82247
ENSG00000210164	MT-TG	1.12996	2.18853
ENSG00000210174	MT-TR	1.38904	2.61905
ENSG00000210194	MT-TE	0.597445	1.51303
ENSG00000210195	MT-TT	0.596265	1.5118
ENSG00000211460	TSN	0.99458	1.9925
ENSG00000211896	IGHG1	-0.704211	0.613778
ENSG00000212664	ENSG00000212664	-0.63872	0.642282
ENSG00000212724	KRTAP2-3	-1.73149	0.301141
ENSG00000212864	RNF208	-1.21369	0.431165
ENSG00000213036	ENSG00000213036	-0.623059	0.649293
ENSG00000213096	ZNF254	-4.21918	0.053691
ENSG00000213123	DYNLT2B	-0.72303	0.605824
ENSG00000213189	BTF3L4P2	1.117	2.16896
ENSG00000213199	ASIC3	-1.10569	0.464679
ENSG00000213213	CCDC183	-1.06763	0.477102
ENSG00000213228	RPL12P38	-1.37688	0.38505
ENSG00000213366	GSTM2	-1.01794	0.49382
ENSG00000213445	SIPA1	-0.818258	0.567126
ENSG00000213492	NT5C3AP1	1.34722	2.54421
ENSG00000213551	DNAJC9	0.588778	1.50397
ENSG00000213553	RPLP0P6	-0.59841	0.660481
ENSG00000213563	C8orf82	-0.69273	0.618682
ENSG00000213599	SLX1A-SULT1A3	0.657549	1.5774
ENSG00000213625	LEPROT	0.621652	1.53864
ENSG00000213683	ENSG00000213683	0.850749	1.80344
ENSG00000213699	SLC35F6	-2.43159	0.185362
ENSG00000213722	DDAH2	5.97229	62.7826
ENSG00000213741	RPS29	-0.708381	0.612006
ENSG00000213793	ZNF888	1.26011	2.39515
ENSG00000213885	RPL13AP7	-3.0881	0.117595
ENSG00000213901	SLC23A3	-0.633956	0.644407
ENSG00000213928	IRF9	-0.680507	0.623946
ENSG00000213931	HBE1	-0.665845	0.630319
ENSG00000213937	CLDN9	-1.006	0.497926
ENSG00000214049	UCA1	0.886749	1.84901
ENSG00000214050	FBXO16	0.74929	1.68097
ENSG00000214110	LDHAP4	-0.927311	0.525838
ENSG00000214113	LYRM4	-0.884874	0.541535
ENSG00000214279	SCART1	-1.95209	0.258442
ENSG00000214331	PDPR2P	2.12336	4.35707
ENSG00000214447	FAM187A	1.02148	2.03001
ENSG00000214456	PLIN5	-0.906791	0.53337
ENSG00000214784	RPS3AP21	-0.693644	0.61829
ENSG00000214954	LRRC69	-1.16235	0.446783
ENSG00000214967	NPIPA7	1.15831	2.23196
ENSG00000214999	ENSG00000214999	-0.803424	0.572988
ENSG00000215022	ENSG00000215022	-0.6593	0.633185
ENSG00000215030	RPL13P12	-1.31688	0.401402
ENSG00000215193	PEX26	1.97709	3.93698
ENSG00000215375	MYL5	-0.60603	0.657002
ENSG00000215421	ZNF407	-0.592028	0.66341
ENSG00000215845	TSTD1	-0.598829	0.66029
ENSG00000216866	RPS2P55	-0.980053	0.506961
ENSG00000216895	RBM33-DT	0.772947	1.70876
ENSG00000216937	CCDC7	1.12312	2.17817
ENSG00000217130	ENSG00000217130	-0.783268	0.581049
ENSG00000217930	PAM16	0.993427	1.99091
ENSG00000218175	ENSG00000218175	-0.621511	0.64999
ENSG00000218227	ENSG00000218227	-1.10589	0.464616
ENSG00000219470	ENSG00000219470	-0.901003	0.535514
ENSG00000219545	UMAD1	-0.682993	0.622872
ENSG00000219607	PPP1R3G	1.57116	2.97143
ENSG00000221821	C6orf226	-0.885428	0.541327
ENSG00000221944	TIGD1	1.26549	2.4041
ENSG00000222009	BTBD19	-0.913584	0.530865
ENSG00000223509	WHAMMP1	-1.06798	0.476987
ENSG00000223749	MIR503HG	0.711593	1.63761
ENSG00000223764	LINC02593	0.778742	1.71563
ENSG00000223784	LINP1	0.76757	1.7024
ENSG00000223797	ENTPD3-AS1	-0.65046	0.637077
ENSG00000224032	EPB41L4A-AS1	-0.627853	0.647139
ENSG00000224186	PITX1-AS1	-0.641279	0.641144
ENSG00000224271	EPIC1	-1.08607	0.471042
ENSG00000224420	ADM5	-1.21809	0.429852
ENSG00000224531	SMIM13	0.640673	1.55906
ENSG00000224596	ZMIZ1-AS1	-0.942732	0.520247
ENSG00000224660	SH3BP5-AS1	0.648782	1.56784
ENSG00000224725	CEP57L1P1	1.00555	2.00772
ENSG00000224858	RPL29P11	-0.595872	0.661644
ENSG00000224903	RNF32-AS1	-0.930784	0.524573
ENSG00000224975	INE1	-0.613022	0.653826
ENSG00000225022	UBE2D3P1	0.606525	1.52259
ENSG00000225032	ENSG00000225032	-1.19515	0.43674
ENSG00000225159	NPM1P39	0.669289	1.59029
ENSG00000225177	NHSL1-AS1	-1.27578	0.413001
ENSG00000225264	ZNRF2P2	-0.951884	0.516957
ENSG00000225339	ENSG00000225339	-1.73009	0.301433
ENSG00000225614	ZNF469	-1.35309	0.391452
ENSG00000225630	MTND2P28	0.729196	1.65771
ENSG00000225663	MCRIP1	-1.0064	0.497787
ENSG00000225733	FGD5-AS1	0.742472	1.67304
ENSG00000225756	DBH-AS1	-1.18796	0.438923
ENSG00000225828	FAM229A	-0.701723	0.614837
ENSG00000225953	SATB2-AS1	-0.66177	0.632102
ENSG00000225968	ELFN1	-0.690708	0.61955
ENSG00000225972	MTND1P23	0.663667	1.5841
ENSG00000226049	TLK2P1	0.614329	1.53085
ENSG00000226054	MEMO1P1	1.65379	3.14658
ENSG00000226084	ENSG00000226084	-0.606438	0.656816
ENSG00000226091	LINC00937	-0.854882	0.552911
ENSG00000226180	ENSG00000226180	0.648293	1.56731
ENSG00000226221	RPL26P19	-0.68233	0.623158
ENSG00000226383	LINC01876	0.615008	1.53157
ENSG00000226396	ENSG00000226396	-2.45271	0.182667
ENSG00000226525	RPS7P10	-0.605032	0.657457
ENSG00000226650	KIF4B	0.59065	1.50593
ENSG00000227036	LINC00511	0.650339	1.56954
ENSG00000227051	C14orf132	0.938687	1.91678
ENSG00000227063	RPL41P1	-0.777615	0.58333
ENSG00000227081	ENSG00000227081	-0.7009	0.615188
ENSG00000227354	RBM26-AS1	0.697704	1.62192
ENSG00000227615	ENSG00000227615	-0.635998	0.643495
ENSG00000227934	ENSG00000227934	0.613086	1.52953
ENSG00000228274	ENSG00000228274	-0.956868	0.515174
ENSG00000228502	EEF1A1P11	-0.662653	0.631715
ENSG00000228506	PNISR-AS1	0.631517	1.54919
ENSG00000228509	ENSG00000228509	-0.772473	0.585413
ENSG00000228526	MIR34AHG	-0.608175	0.656026
ENSG00000228589	SPCS2P4	1.28552	2.4377
ENSG00000228649	SNHG26	1.04567	2.06432
ENSG00000228705	LINC00659	-1.54986	0.341544
ENSG00000228793	ENSG00000228793	-1.54569	0.342531
ENSG00000228801	PCMTD1-DT	-0.81885	0.566894
ENSG00000229320	KRT8P12	-0.704758	0.613545
ENSG00000229344	MTCO2P12	-0.610138	0.655134
ENSG00000229358	DPY19L1P1	-0.588922	0.664839
ENSG00000229589	ACVR2B-AS1	1.67606	3.19554
ENSG00000229605	RPL21P93	-0.595372	0.661874
ENSG00000229638	RPL4P4	-0.590859	0.663947
ENSG00000229891	LINC01315	-0.695695	0.617412
ENSG00000230082	PRRT3-AS1	0.735822	1.66535
ENSG00000230207	RPL4P5	-0.687403	0.62097
ENSG00000230291	ENSG00000230291	-0.725158	0.604931
ENSG00000230409	TCEA1P2	-0.701235	0.615045
ENSG00000230562	FAM133DP	0.696473	1.62054
ENSG00000230650	ENSG00000230650	-1.40662	0.377193
ENSG00000230667	SETSIP	0.879625	1.8399
ENSG00000230847	OCLNP1	1.46254	2.75594
ENSG00000231187	SYT15-AS1	-0.673435	0.627012
ENSG00000231259	ANAPC1P2	1.85179	3.60949
ENSG00000231312	MAP4K3-DT	-0.758895	0.590949
ENSG00000231351	WBP1P1	-0.708316	0.612034
ENSG00000231500	RPS18	-1.71612	0.304367
ENSG00000231663	COA6-AS1	-1.10967	0.463401
ENSG00000231864	ENSG00000231864	1.07257	2.10318
ENSG00000231890	DARS1-AS1	0.690554	1.6139
ENSG00000231925	TAPBP	-0.741064	0.598298
ENSG00000231999	LRRC8C-DT	0.723961	1.65171
ENSG00000232060	SLC4A1APP1	1.22422	2.3363
ENSG00000232442	MHENCR	-0.741079	0.598292
ENSG00000232573	RPL3P4	-0.673326	0.62706
ENSG00000232611	ENSG00000232611	0.829054	1.77652
ENSG00000233175	FMNL1-AS1	-2.06761	0.238554
ENSG00000233184	DPH5-DT	0.911515	1.88102
ENSG00000233225	SSBP3P1	-0.622965	0.649335
ENSG00000233381	AK4P3	0.807099	1.74969
ENSG00000233429	HOTAIRM1	-1.62958	0.323183
ENSG00000233476	EEF1A1P6	-0.678948	0.624621
ENSG00000233532	LINC00460	-0.9024	0.534996
ENSG00000233559	LINC00513	-1.09693	0.46751
ENSG00000233589	ENSG00000233589	0.746922	1.67821
ENSG00000233593	LINC02609	-1.11739	0.460925
ENSG00000233621	ZC3H12A-DT	-1.01791	0.49383
ENSG00000233695	GAS6-AS1	-0.919022	0.528867
ENSG00000233834	MACC1-DT	0.852441	1.80555
ENSG00000233913	RPL10P9	-0.728975	0.603333
ENSG00000234009	RPL5P34	-0.633277	0.64471
ENSG00000234028	EIF2AK3-DT	-1.02018	0.493054
ENSG00000234072	GTF3C2-AS2	1.23597	2.35539
ENSG00000234147	ENSG00000234147	0.598576	1.51422
ENSG00000234268	ENSG00000234268	-1.02171	0.492531
ENSG00000234287	ENSG00000234287	-0.759903	0.590536
ENSG00000234327	ZNF232-AS1	0.912001	1.88165
ENSG00000234432	LINC02983	1.4159	2.66827
ENSG00000234545	FAM133B	-0.693836	0.618208
ENSG00000234648	ENSG00000234648	-0.979408	0.507188
ENSG00000234665	LERFS	-0.722863	0.605894
ENSG00000234719	NPIPB2	-0.942176	0.520447
ENSG00000234741	GAS5	-0.691924	0.619028
ENSG00000234742	ENSG00000234742	-0.615355	0.652769
ENSG00000234745	HLA-B	1.57427	2.97784
ENSG00000234769	WASH4P	-1.09813	0.467123
ENSG00000234965	SHISA8	-0.784977	0.580361
ENSG00000235034	C19orf81	-2.22776	0.21349
ENSG00000235065	RPL24P2	-0.592356	0.663259
ENSG00000235105	ENSG00000235105	-0.642064	0.640796
ENSG00000235109	ZSCAN31	0.631905	1.54961
ENSG00000235162	C12orf75	-0.631294	0.645597
ENSG00000235173	HGH1	-0.977348	0.507912
ENSG00000235363	SNRPGP10	-0.726945	0.604182
ENSG00000235381	ENSG00000235381	0.930368	1.90576
ENSG00000235437	LINC01278	0.900998	1.86736
ENSG00000235508	RPS2P7	-1.02293	0.492116
ENSG00000235554	SRSF6P2	0.699458	1.62389
ENSG00000235706	DICER1-AS1	-0.633862	0.644449
ENSG00000235776	RPL7AP70	-0.591153	0.663812
ENSG00000235919	ASH1L-AS1	-0.969578	0.510656
ENSG00000235944	ZNF815P	0.966612	1.95425
ENSG00000236088	COX10-DT	1.12531	2.18149
ENSG00000236104	ZBTB22	-0.727233	0.604061
ENSG00000236432	MFF-DT	0.793498	1.73327
ENSG00000236439	ENSG00000236439	-0.707848	0.612233
ENSG00000236451	ENSG00000236451	-0.696085	0.617245
ENSG00000236529	ENSG00000236529	1.24499	2.37017
ENSG00000236552	RPL13AP5	-0.660384	0.63271
ENSG00000236618	PITPNA-AS1	-0.66196	0.632019
ENSG00000236675	MTX1P1	-0.79178	0.577631
ENSG00000236714	LINC01844	-1.14397	0.452513
ENSG00000236778	INTS6-AS1	-0.791358	0.5778
ENSG00000237004	ZNRF2P1	-0.656588	0.634377
ENSG00000237149	ZNF503-AS2	1.95879	3.88736
ENSG00000237296	SMG1P1	0.725893	1.65392
ENSG00000237330	RNF223	-0.815157	0.568347
ENSG00000237512	UNC5B-AS1	-0.604872	0.65753
ENSG00000237523	LINC00857	-0.906518	0.533471
ENSG00000237638	LINC02245	0.63928	1.55755
ENSG00000237649	KIFC1	3.29436	9.81072
ENSG00000237886	NALT1	-1.23182	0.425781
ENSG00000238103	RPL9P7	-0.586566	0.665926
ENSG00000239440	LINC02008	0.739246	1.6693
ENSG00000239474	KLHL41	-1.11127	0.462888
ENSG00000239523	MYLK-AS1	0.990569	1.98697
ENSG00000239569	KMT2E-AS1	-1.51877	0.348982
ENSG00000239704	CDRT4	1.1917	2.28422
ENSG00000240036	ENSG00000240036	-0.730256	0.602797
ENSG00000240288	GHRLOS	0.862366	1.81802
ENSG00000240342	RPS2P5	-0.745627	0.596409
ENSG00000240583	AQP1	-0.808726	0.570886
ENSG00000240854	PSMC2P1	0.980482	1.97312
ENSG00000240972	MIF	-0.824394	0.564719
ENSG00000241352	ENSG00000241352	-1.05466	0.481411
ENSG00000241494	ENSG00000241494	-0.670107	0.62846
ENSG00000241634	ENSG00000241634	0.695907	1.6199
ENSG00000241741	RPL7AP30	-1.03778	0.487076
ENSG00000241749	RPSAP52	-1.20138	0.43486
ENSG00000241790	ENO1P4	1.04072	2.05725
ENSG00000241860	ENSG00000241860	-0.874058	0.54561
ENSG00000241962	ENSG00000241962	-1.19642	0.436356
ENSG00000242193	CRYZL2P	-0.840324	0.558518
ENSG00000242242	NECTIN3-AS1	-0.88537	0.541349
ENSG00000242265	PEG10	0.674999	1.5966
ENSG00000242445	RPL7AP11	-0.774915	0.584423
ENSG00000242612	DECR2	0.780302	1.71749
ENSG00000242689	CNTF	-0.633743	0.644502
ENSG00000242866	STRC	-1.67257	0.313694
ENSG00000243207	PPAN-P2RY11	2.0516	4.14566
ENSG00000243276	ENSG00000243276	0.667433	1.58824
ENSG00000243335	KCTD7	0.663527	1.58395
ENSG00000243449	C4orf48	-0.972923	0.509473
ENSG00000243477	NAA80	-0.649746	0.637393
ENSG00000243517	ENSG00000243517	-0.627873	0.64713
ENSG00000243646	IL10RB	-0.776602	0.58374
ENSG00000243680	RPL37P23	-1.14388	0.45254
ENSG00000243696	ENSG00000243696	-0.857991	0.55172
ENSG00000243708	PLA2G4B	-1.284	0.410655
ENSG00000243716	NPIPB5	-0.796623	0.575695
ENSG00000243742	RPLP0P2	0.669356	1.59036
ENSG00000243896	OR2A7	-2.32146	0.200065
ENSG00000243926	TIPARP-AS1	-1.14469	0.452285
ENSG00000244045	TMEM199	1.03525	2.04947
ENSG00000244067	GSTA2	0.822977	1.76905
ENSG00000244165	P2RY11	-0.983665	0.505693
ENSG00000244270	RPL32P29	-1.38475	0.382956
ENSG00000244274	DBNDD2	0.670944	1.59211
ENSG00000244462	RBM12	1.40876	2.65509
ENSG00000244486	SCARF2	-1.6831	0.311413
ENSG00000244694	PTCHD4	0.666561	1.58728
ENSG00000245025	ENSG00000245025	0.750077	1.68188
ENSG00000245213	GALNT7-DT	-0.737664	0.59971
ENSG00000245556	SCAMP1-AS1	-0.734572	0.600996
ENSG00000245694	CRNDE	0.650254	1.56944
ENSG00000245849	RAD51-AS1	-0.82263	0.56541
ENSG00000246465	ENSG00000246465	1.63264	3.1008
ENSG00000246922	UBAP1L	-0.586125	0.66613
ENSG00000246985	SOCS2-AS1	-0.938887	0.521635
ENSG00000247095	MIR210HG	-0.721117	0.606628
ENSG00000247708	STX18-AS1	0.749808	1.68157
ENSG00000247828	TMEM161B-DT	-0.833048	0.561342
ENSG00000247982	LINC00926	-1.36442	0.38839
ENSG00000248019	FAM13A-AS1	-0.638765	0.642262
ENSG00000248112	ENSG00000248112	0.724021	1.65178
ENSG00000248278	SUMO2P17	1.09105	2.13029
ENSG00000248370	LINC02434	-1.55151	0.341154
ENSG00000248405	PRR5-ARHGAP8	-2.44449	0.183711
ENSG00000248527	MTATP6P1	0.925987	1.89998
ENSG00000248592	STIMATE-MUSTN1	-1.37528	0.385477
ENSG00000248596	ENSG00000248596	-1.26225	0.416892
ENSG00000248866	USP46-DT	0.859449	1.81435
ENSG00000249264	EEF1A1P9	-0.809879	0.57043
ENSG00000249485	RBBP4P1	0.637401	1.55552
ENSG00000249624	ENSG00000249624	1.92704	3.80275
ENSG00000249715	FER1L5	-0.90223	0.535059
ENSG00000249855	EEF1A1P19	-0.673292	0.627074
ENSG00000249931	GOLGA8K	-0.678023	0.625021
ENSG00000249992	TMEM158	-1.01646	0.494329
ENSG00000250021	ARPIN-AP3S2	-1.41535	0.374918
ENSG00000250067	YJEFN3	-1.03173	0.489125
ENSG00000250138	ENSG00000250138	-0.961193	0.513632
ENSG00000250182	EEF1A1P13	-0.700085	0.615536
ENSG00000250251	PKD1P6	-0.837521	0.559604
ENSG00000250318	ENSG00000250318	-0.683516	0.622646
ENSG00000250479	CHCHD10	-0.726869	0.604214
ENSG00000250506	CDK3	0.953066	1.93598
ENSG00000250508	LINC02701	1.40226	2.64316
ENSG00000250510	GPR162	0.796546	1.73694
ENSG00000250565	ATP6V1E2	0.780116	1.71727
ENSG00000250571	GLI4	-1.03236	0.488909
ENSG00000250802	ZBED3-AS1	0.966546	1.95416
ENSG00000250988	SNHG21	1.06557	2.093
ENSG00000251095	ENSG00000251095	0.918238	1.88981
ENSG00000251127	ENSG00000251127	-0.99115	0.503077
ENSG00000251141	MRPS30-DT	0.983951	1.97787
ENSG00000251194	ENSG00000251194	-1.45168	0.365596
ENSG00000251201	TMED7-TICAM2	-1.01139	0.496069
ENSG00000251322	SHANK3	-5.63447	0.0201305
ENSG00000251348	HSPD1P11	1.18972	2.28108
ENSG00000251396	LINC01301	-0.787082	0.579515
ENSG00000251485	NRBF2P6	0.758864	1.69216
ENSG00000251493	FOXD1	-0.669041	0.628925
ENSG00000251503	CENPS-CORT	0.588429	1.50361
ENSG00000251602	MTA1-DT	0.998981	1.99859
ENSG00000253187	HOXA10-AS	0.821334	1.76704
ENSG00000253293	HOXA10	-0.606539	0.65677
ENSG00000253368	TRNP1	-0.987962	0.504189
ENSG00000253669	GASAL1	0.829474	1.77704
ENSG00000253671	ENSG00000253671	-0.626899	0.647567
ENSG00000253710	ALG11	1.04916	2.06932
ENSG00000253716	MINCR	-0.620267	0.650551
ENSG00000253741	LNCOC1	-0.793455	0.576961
ENSG00000253931	LINC02990	-1.1474	0.451439
ENSG00000253948	VPS13B-DT	-0.718003	0.607939
ENSG00000253958	CLDN23	-0.658841	0.633387
ENSG00000254154	CRYZL2P-SEC16B	-0.793172	0.577074
ENSG00000254413	CHKB-CPT1B	-0.756896	0.591768
ENSG00000254531	FLJ20021	-0.717612	0.608103
ENSG00000254536	ENSG00000254536	-1.07601	0.474338
ENSG00000254614	CAPN1-AS1	-0.753527	0.593152
ENSG00000254726	MEX3A	0.961872	1.94784
[truncated: 419 more rows]
