# Supplementary material for: TRUB1 is a novel biomarker for promoting malignancy in colorectal cancer via NFκB signaling
Source: Gastroenterol Rep (Oxf). 2025 Apr 21;13:goaf027. doi: 10.1093/gastro/goaf027 (PMC12011359; doi:10.1093/gastro/goaf027)
Supplement: goaf027_Supplementary_Data [file goaf027_supplementary_data.zip › Supplementary table3.xlsx]

## Sheet: Sheet1
Supplementary Table 3. The List of primers for the genes used for RT-qPCR
Primer
TRUB1	F:CAGGAACGGTCGCAGCAATGG
	R:GAACACGCCGCTCAAGGACAG
BIRC3	F：TTTCCGTGGCTCTTATTCAAACT
	R：GCACAGTGGTAGGAACTTCTCAT
GADPH	F：TCTATAAATTGAGCCCGCAGC
	R：CCAATACGACCAAATCCGTTG
