# Supplementary material for: TRUB1 is a novel biomarker for promoting malignancy in colorectal cancer via NFκB signaling
Source: Gastroenterol Rep (Oxf). 2025 Apr 21;13:goaf027. doi: 10.1093/gastro/goaf027 (PMC12011359; doi:10.1093/gastro/goaf027)
Supplement: goaf027_Supplementary_Data [file goaf027_supplementary_data.zip › Supplementary table4.xlsx]

## Sheet: Sheet1
Supplementary Table 4. The detailed genes of each gene set and the results of the intersection analysis were performed.
Apoptosis_via_NFκB		RNA-SEQ1.5fc		GSEA-NFκb		overlap
AFP		PDK4		REL		BIRC3
BAX		ACSM3		F2RL1
BCL2		CACNA1G		ID2
BCL2A1		PLEKHG6		CD80
BCL2L1		QPCTL		IFNGR2
BIRC2		CNTN1		BIRC3
BIRC3		ADGRA2		PTPRE
BIRC5		SERPINB1		AREG
BNIP3		FHL1		ZBTB10
SCAF11		BIRC3		MAP3K8
CASP8		RTEL1-TNFRSF6B		CD44
CD274		AGPAT4		CCL20
CFLAR		USP2		MXD1
CYLD		DNAH5		TNFAIP3
FAS		WWC3		GCH1
FASLG		H6PD		NFAT5
FTH1		MSMO1		PHLDA1
GADD45B		KCNQ1		CDKN1A
IER3		KCNH2		EGR1
MDM2		RPS6KA2		DUSP1
SOD2		ASIC4		GADD45A
TERT		RHOBTB1		CXCL3
TNF		PVR		GEM
TNFAIP3		GSDMB		SAT1
TNFRSF10A		TUBE1		F3
TNFRSF10B		PAG1		EGR2
TNFRSF10C		MAP2		BMP2
TNFRSF21		COL4A4		RHOB
TNFSF10		ARG2		EIF1
TP53		OVGP1		EGR3
TRAF1		SLC25A24		BHLHE40
TRAF2		LAT2		NR4A3
XIAP		SEMA6A		SOCS3
		PTGS1		LIF
		DDTL		FOS
		TRIM9		JUNB
		DHRS2		KLF4
		KCND1		KLF9
		FA2H		PMEPA1
		HAGHL		SDC4
		ANTKMT		VEGFA
		MAZ		CEBPB
		TJP3		IL18
		ICAM5		GFPT2
		DBP		PLAUR
		RASA4		DENND5A
		STX1A		EDN1
		SERPINE1		PHLDA2
		UNC5B		IER3
		TWNK		ZFP36
		HDAC5		DUSP5
		GUCA1B		SERPINE1
		ABTB1		KLF2
		GCA		NR4A1
		EDEM3		DUSP4
		GADD45A		MAP2K3
		MYCL		MAFF
		RIMS3		PER1
		PADI2		BCL3
		KLF7		SPHK1
		KLF9		IRS2
		GALNT12
		EGR1
		OBSL1
		ENKD1
		PARD6B
		ATP8A1
		MYRF
		HS3ST3B1
		EML2
		MAX
		MCF2L
		RRAS
		PIN1
		KLF2
		ZFP36
		VGF
		IRF5
		CD68
		CDKN2D
		CDKN1C
		SAT1
		DOCK6
		SLC27A1
		JUND
		OLFM1
		HELZ2
		C1QL1
		SLC6A6
		SLX1A
		MACROD1
		BHLHE40
		OASL
		PRPH
		AHI1
		STX11
		CPM
		KLF4
		PIM1
		HMGA1
		DUSP5
		PELI2
		ARMH4
		ARRDC4
		HAPLN3
		GNAL
		PMAIP1
		GRB7
		DOP1B
		NTN5
		EVA1B
		TINAGL1
		TMEM61
		CERS2
		GRIP2
		VWA5B2
		ATG12
		RASGEF1C
		AUH
		PLCH2
		PRSS53
		ABTB3
		BMP6
		ANKRD29
		PRKCA
		PPM1J
		CNOT8
		DEPTOR
		ANKRD9
		RHPN1
		MRPL10
		SCUBE1
		PAQR6
		WNT4
		PPM1L
		NKX6-1
		ZHX1
		METTL27
		CRYL1
		TRUB1
		TCP11L2
		PKD1L2
		RRAD
		LDHD
		MIDN
		CORO6
		RAB4B
		LENG8
		RAB26
		DDIT4
		TNXB
		COL4A3
		MN1
		THBS3
		OTUD7A
		MYRIP
		NIPA1
		FOS
		CAVIN3
		JUNB
		FAM98B
		KRT15
		KSR2
		TCEA2
		KNDC1
		SYNPO
		CFAP53
		CORO1B
		DCAKD
		ABLIM3
		MMRN2
		STOX2
		POLD4
		CCDC85B
		SYNE3
		LPCAT4
		FOXL1
		PER1
		DNHD1
		SERTAD2
		CITED4
		LINC03040
		PHLDA2
		PLAG1
		MRPS16
		CCBE1
		ZNF438
		BMP8A
		TACSTD2
		NCMAP
		FAM110C
		CIB1
		NRBP2
		IRS2
		LEMD1
		GLDN
		PCLO
		PDE2A
		C1QL4
		IFT140
		EXD3
		VMAC
		THSD4
		ZC3H6
		HES4
		MIR3667HG
		DPYD
		NOXA1
		NTNG2
		FAM72A
		SLC39A10
		COL13A1
		APRG1
		RPL39
		RBM20
		MUC12
		NT5M
		DENND1C
		CYS1
		THUMPD3-AS1
		HBE1
		LYRM4
		PLIN5
		RPL13P12
		TSTD1
		RPS2P55
		EPIC1
		LINC00659
		ENSG00000228793
		LINC02609
		STRC
		SCARF2
		LINC02434
		TMEM158
		GLI4
		TMED7-TICAM2
		ENSG00000257921
		SLC22A31
		ENSG00000260371
		ENSG00000261215
		MIR193BHG
		MYZAP
		ENSG00000263276
		LINC00672
		ENSG00000269711
		LAMB2P1
		LIX1L
		ENSG00000271880
		ENSG00000272316
		PAXIP1-DT
		ENSG00000273345
		ENSG00000275234
		ENSG00000284292
		ENSG00000285854
		ENSG00000285976
		ENSG00000288706
		ENSG00000288816
		ENSG00000289517
		ENSG00000289609
		FAM95B1
		RRP7BP
